# Supplementary material for: Regulatory Role of Nfix Gene in Sheep Skeletal Muscle Cell Development and Its Interaction Mechanism with MSTN
Source: Int J Mol Sci. 2024 Nov 8;25(22):11988. doi: 10.3390/ijms252211988 (PMC11593348; doi:10.3390/ijms252211988)
Supplement: Supplementary file 1 [file ijms-25-11988-s001.zip]

Archive with 3 entries (3 files):
- Supplementary Materials S1.pdf
- Table S1_696gene_D45vsD40.csv
- Table S2_gene_cluster4.csv
