# Supplementary material for: Regulatory Role of Nfix Gene in Sheep Skeletal Muscle Cell Development and Its Interaction Mechanism with MSTN
Source: Int J Mol Sci. 2024 Nov 8;25(22):11988. doi: 10.3390/ijms252211988 (PMC11593348; doi:10.3390/ijms252211988)
Supplement: Supplementary file 1 [file ijms-25-11988-s001.zip › Table S1_696gene_D45vsD40.csv]

ID	D45_FPKM	D40_FPKM	log2FoldChange	pvalue	padj	chromosome_name	start_position	end_position	strand	external_gene_name	description	gene_biotype
ENSOARG00020000023	311.283478	77.2849336	2.305801223	2.34E-23	6.83E-21	MT	8616	9399	1	COX3	cytochrome c oxidase subunit III [Source:NCBI gene (formerly Entrezgene);Acc:808261]	protein_coding
ENSOARG00020000046	1.486442	5.7143886	-1.658223192	2.32E-05	0.000151203	1	15164494	15187847	-1	RIMS3	regulating synaptic membrane exocytosis 3 [Source:HGNC Symbol;Acc:HGNC:21292]	protein_coding
ENSOARG00020000078	0.1660075	1.2364966	-2.411879036	0.000106985	0.000591665	1	208923188	209307343	-1	KCNMB2	potassium calcium-activated channel subfamily M regulatory beta subunit 2 [Source:HGNC Symbol;Acc:HGNC:6286]	protein_coding
ENSOARG00020000115	0.24450375	2.0509328	-3.102573136	4.49E-09	7.11E-08	3	96177861	96178574	1			protein_coding
ENSOARG00020000138	1.3569975	3.0074638	-1.645410993	0.00035413	0.001693656	1	20129023	20134566	1	MMACHC	metabolism of cobalamin associated C [Source:HGNC Symbol;Acc:HGNC:24525]	protein_coding
ENSOARG00020000159	6.42874675	2.0606724	1.949676493	1.94E-14	9.75E-13	4	80953430	80973510	1	INHBA	inhibin subunit beta A [Source:HGNC Symbol;Acc:HGNC:6066]	protein_coding
ENSOARG00020000170	0.00527275	0.5218246	-5.142476331	0.000489977	0.00224891	4	70437382	70440957	1	HOXA11	homeobox A11 [Source:HGNC Symbol;Acc:HGNC:5101]	protein_coding
ENSOARG00020000214	16.89965675	6.587036	1.621623929	2.11E-05	0.000138989	4	70457330	70460456	1	HOXA9	homeobox A9 [Source:HGNC Symbol;Acc:HGNC:5109]	protein_coding
ENSOARG00020000224	0.3069405	1.8386754	-1.797006265	0.001593647	0.006230471	4	34724122	34938303	1	ELAPOR2	endosome-lysosome associated apoptosis and autophagy regulator family member 2 [Source:HGNC Symbol;Acc:HGNC:21945]	protein_coding
ENSOARG00020000267	9.8740595	4.0173532	1.715577298	5.09E-15	2.91E-13	4	70491857	70494183	1	HOXA4	homeobox A4 [Source:HGNC Symbol;Acc:HGNC:5105]	protein_coding
ENSOARG00020000329	0	0.0107212	-8.236736831	0.001410273	0.005617031	4	106637457	106721395	1	MGAM	maltase-glucoamylase [Source:HGNC Symbol;Acc:HGNC:7043]	protein_coding
ENSOARG00020000330	0.16466825	1.7310368	-3.113116354	9.57E-07	8.88E-06	2	134016329	134020107	-1	HOXD10	homeobox D10 [Source:HGNC Symbol;Acc:HGNC:5133]	protein_coding
ENSOARG00020000346	0.008791	0.4445126	-4.892253693	0.000454185	0.002110564	2	134027225	134029219	-1	hoxd11	homeobox D11 [Source:HGNC Symbol;Acc:HGNC:5134]	protein_coding
ENSOARG00020000354	1.52270475	5.6047384	-1.600562532	2.38E-06	2.01E-05	4	71167976	71234328	-1	SNX10	sorting nexin 10 [Source:HGNC Symbol;Acc:HGNC:14974]	protein_coding
ENSOARG00020000408	0.0649005	0	7.678757269	8.46E-05	0.000481649	4	95655710	95663702	1	SSMEM1	serine rich single-pass membrane protein 1 [Source:HGNC Symbol;Acc:HGNC:29580]	protein_coding
ENSOARG00020000575	21.82068175	8.2496376	1.699966184	4.00E-27	2.41E-24	1	20410874	20610362	1	MAST2	microtubule associated serine/threonine kinase 2 [Source:HGNC Symbol;Acc:HGNC:19035]	protein_coding
ENSOARG00020000676	0	0.08553	-9.496250719	5.32E-09	8.28E-08	3	205406816	205419320	-1	CLEC9A	C-type lectin domain containing 9A [Source:HGNC Symbol;Acc:HGNC:26705]	protein_coding
ENSOARG00020000678	44.70919525	171.7740158	-1.658165957	1.40E-07	1.59E-06	5	11811570	11856454	1			protein_coding
ENSOARG00020000683	9.8291235	4.513445	1.540968709	1.70E-08	2.38E-07	4	95809132	95858007	-1	CEP41	centrosomal protein 41 [Source:HGNC Symbol;Acc:HGNC:12370]	protein_coding
ENSOARG00020000696	9.034133	2.887628	1.974505338	7.59E-09	1.15E-07	3	162041673	162048512	-1			protein_coding
ENSOARG00020000724	0.29269125	0.0542238	2.932802263	0.000848183	0.003614116	1	201655716	201880043	1	DGKG	diacylglycerol kinase gamma [Source:HGNC Symbol;Acc:HGNC:2853]	protein_coding
ENSOARG00020000787	3.9124675	2.9000782	1.960777375	6.39E-11	1.53E-09	1	215501322	215570475	1	NCEH1	neutral cholesterol ester hydrolase 1 [Source:HGNC Symbol;Acc:HGNC:29260]	protein_coding
ENSOARG00020000860	0.27693175	1.7083782	-2.042975984	1.95E-05	0.000129794	1	230790886	231163346	1	VEPH1	ventricular zone expressed PH domain containing 1 [Source:HGNC Symbol;Acc:HGNC:25735]	protein_coding
ENSOARG00020000869	42.1600065	191.900494	-1.902570099	4.11E-34	8.53E-31	5	12270985	12308789	1	UBL5	ubiquitin like 5 [Source:HGNC Symbol;Acc:HGNC:13736]	protein_coding
ENSOARG00020000900	0.01855975	0	9.670571846	3.86E-05	0.000239397	3	181929761	182042734	1	SYT10	synaptotagmin 10 [Source:HGNC Symbol;Acc:HGNC:19266]	protein_coding
ENSOARG00020000917	1.94813825	8.9014558	-2.045397634	5.71E-06	4.35E-05	1	104055775	104074408	1			protein_coding
ENSOARG00020000969	9.1890435	37.4367274	-1.730165551	2.13E-14	1.05E-12	3	219857741	219870515	1	TSPO	translocator protein [Source:HGNC Symbol;Acc:HGNC:1158]	protein_coding
ENSOARG00020001002	9.7861095	3.1557862	1.924645258	3.62E-18	3.79E-16	1	94533812	94544163	-1	TRIM45	tripartite motif containing 45 [Source:HGNC Symbol;Acc:HGNC:19018]	protein_coding
ENSOARG00020001144	0.98134	0.3408254	1.801628028	3.97E-06	3.17E-05	3	104671436	104716760	-1	MALL	mal, T cell differentiation protein like [Source:HGNC Symbol;Acc:HGNC:6818]	protein_coding
ENSOARG00020001237	1.97522325	0.788601	1.600570403	5.94E-05	0.000350402	1	104334206	104343808	-1	CRTC2	CREB regulated transcription coactivator 2 [Source:HGNC Symbol;Acc:HGNC:27301]	protein_coding
ENSOARG00020001298	0.1633245	0.6616832	-2.012747232	1.05E-05	7.49E-05	5	9953722	9963164	1	PALM3	paralemmin 3 [Source:HGNC Symbol;Acc:HGNC:33274]	protein_coding
ENSOARG00020001322	11.63926825	4.9407638	1.536970802	1.69E-08	2.38E-07	1	104362351	104367792	-1	RAB13	RAB13, member RAS oncogene family [Source:HGNC Symbol;Acc:HGNC:9762]	protein_coding
ENSOARG00020001344	0.54969775	8.0138214	-3.359888608	2.04E-28	1.58E-25	1	104372779	104495563	-1	NUP210L	nucleoporin 210 like [Source:HGNC Symbol;Acc:HGNC:29915]	protein_coding
ENSOARG00020001364	0.0833315	0.4483666	-2.178537438	0.002069127	0.007836752	3	34203291	34210593	1	ABHD1	abhydrolase domain containing 1 [Source:HGNC Symbol;Acc:HGNC:17553]	protein_coding
ENSOARG00020001384	1.02139975	0.3861556	1.667449513	8.19E-05	0.000468723	3	87222475	87347956	-1	VIT	vitrin [Source:HGNC Symbol;Acc:HGNC:12697]	protein_coding
ENSOARG00020001439	6.5983075	41.8738198	-2.37383895	2.77E-08	3.71E-07	1	181193036	181318295	1	GAP43	growth associated protein 43 [Source:HGNC Symbol;Acc:HGNC:4140]	protein_coding
ENSOARG00020001440	9.978083	35.7197012	-1.569973389	1.99E-05	0.000131932	3	70411795	70412678	-1			protein_coding
ENSOARG00020001524	0.0145915	0	7.61630145	0.000660331	0.00291338	1	217136466	217171851	1	SLC2A2	solute carrier family 2 member 2 [Source:HGNC Symbol;Acc:HGNC:11006]	protein_coding
ENSOARG00020001579	23.63736725	23.7345458	1.700692224	1.40E-25	6.46E-23	1	116506956	116841772	1	PBX1	PBX homeobox 1 [Source:HGNC Symbol;Acc:HGNC:8632]	protein_coding
ENSOARG00020001631	5.90372525	21.8747796	-1.588331667	3.68E-05	0.000228506	1	3085890	3087952	1	HES6	hes family bHLH transcription factor 6 [Source:HGNC Symbol;Acc:HGNC:18254]	protein_coding
ENSOARG00020001641	20.467873	5.4072632	1.820328873	5.38E-14	2.46E-12	2	49679242	49720300	-1			protein_coding
ENSOARG00020001642	4.2185205	28.6023828	-2.488529239	7.61E-16	4.93E-14	1	217682947	217697795	-1	CLDN11	claudin 11 [Source:HGNC Symbol;Acc:HGNC:8514]	protein_coding
ENSOARG00020001679	20.42379625	8.3941676	1.567838781	2.13E-17	1.92E-15	1	104514631	104559124	1	UBAP2L	ubiquitin associated protein 2 like [Source:HGNC Symbol;Acc:HGNC:29877]	protein_coding
ENSOARG00020001706	11.09560775	4.3861506	1.668882851	7.35E-06	5.45E-05	3	1850053	1942036	-1	RXRA	retinoid X receptor alpha [Source:HGNC Symbol;Acc:HGNC:10477]	protein_coding
ENSOARG00020001874	0.05383475	0.3900534	-2.526626608	1.11E-06	1.02E-05	3	137415595	137458765	-1	SPMIP11	sperm microtubule inner protein 11 [Source:HGNC Symbol;Acc:HGNC:48628]	protein_coding
ENSOARG00020001884	0.18192025	1.0701462	-2.301370032	1.34E-06	1.20E-05	4	100936422	100979506	-1	SLC13A4	solute carrier family 13 member 4 [Source:HGNC Symbol;Acc:HGNC:15827]	protein_coding
ENSOARG00020001908	2.89181525	1.7158972	1.655353049	2.01E-06	1.72E-05	4	24492070	24933975	-1	AGMO	alkylglycerol monooxygenase [Source:HGNC Symbol;Acc:HGNC:33784]	protein_coding
ENSOARG00020001966	0.13642625	1.6041072	-3.300112649	7.40E-07	7.04E-06	1	185226049	185276276	1	PLA1A	phospholipase A1 member A [Source:HGNC Symbol;Acc:HGNC:17661]	protein_coding
ENSOARG00020002008	0.12435325	1.7681388	-3.22638179	3.20E-06	2.60E-05	2	50409891	50425927	1	IGFBPL1	insulin like growth factor binding protein like 1 [Source:HGNC Symbol;Acc:HGNC:20081]	protein_coding
ENSOARG00020002013	38.79131975	10.8836176	1.97626849	1.54E-08	2.18E-07	1	185296646	185307379	-1	COX17	cytochrome c oxidase copper chaperone COX17 [Source:HGNC Symbol;Acc:HGNC:2264]	protein_coding
ENSOARG00020002123	0.3477885	1.439033	-1.731870685	0.002169665	0.008166196	1	218271144	218279775	1	ACTRT3	actin related protein T3 [Source:HGNC Symbol;Acc:HGNC:24022]	protein_coding
ENSOARG00020002201	0.00508875	0.1443268	-4.491857233	0.001798284	0.006927547	1	63581782	63619000	1	CLCA1	chloride channel accessory 1 [Source:HGNC Symbol;Acc:HGNC:2015]	protein_coding
ENSOARG00020002281	0.089859	0.0145444	2.917138532	0.000125193	0.000679782	5	12460865	12493783	1			protein_coding
ENSOARG00020002366	0.0662225	0.54015	-2.797293167	0.000402813	0.001901172	3	2647720	2671550	-1	STKLD1	serine/threonine kinase like domain containing 1 [Source:HGNC Symbol;Acc:HGNC:28669]	protein_coding
ENSOARG00020002368	13.1429495	48.7579132	-1.594196168	4.97E-18	5.02E-16	1	78066609	78089503	1			protein_coding
ENSOARG00020002388	0.046435	0	11.72351261	2.90E-10	6.09E-09	2	51663001	51843655	1	PAX5	paired box 5 [Source:HGNC Symbol;Acc:HGNC:8619]	protein_coding
ENSOARG00020002405	0.37710375	2.5151056	-2.598385943	9.98E-06	7.17E-05	3	50614396	52019107	1	CTNNA2	catenin alpha 2 [Source:HGNC Symbol;Acc:HGNC:2510]	protein_coding
ENSOARG00020002426	1.8458535	0.5695554	1.951258774	0.000119638	0.000653129	1	203601738	203608118	1	THPO	thrombopoietin [Source:HGNC Symbol;Acc:HGNC:11795]	protein_coding
ENSOARG00020002441	4.197352	34.1681408	-2.761715811	1.07E-31	1.53E-28	3	2694761	2702196	1	MED22	mediator complex subunit 22 [Source:HGNC Symbol;Acc:HGNC:11477]	protein_coding
ENSOARG00020002489	0.07356725	0.5987202	-2.705232154	5.82E-15	3.26E-13	1	186460881	186788059	1	STXBP5L	syntaxin binding protein 5L [Source:HGNC Symbol;Acc:HGNC:30757]	protein_coding
ENSOARG00020002515	0.09286675	0.5404044	-2.218444781	0.001085626	0.004474966	1	79156193	79206444	-1	OLFM3	olfactomedin 3 [Source:HGNC Symbol;Acc:HGNC:17990]	protein_coding
ENSOARG00020002536	0	0.0531518	-9.713788984	4.00E-06	3.19E-05	4	103217112	103269167	1	AKR1D1	aldo-keto reductase family 1 member D1 [Source:HGNC Symbol;Acc:HGNC:388]	protein_coding
ENSOARG00020002561	0.535928	8.1600382	-3.635536217	1.55E-19	2.08E-17	1	220296719	220377342	-1	SERPINI1	serpin family I member 1 [Source:HGNC Symbol;Acc:HGNC:8943]	protein_coding
ENSOARG00020002584	2.1614065	0.8176224	1.687250698	6.83E-06	5.11E-05	5	22163414	22178474	-1	MINAR2	membrane integral NOTCH2 associated receptor 2 [Source:HGNC Symbol;Acc:HGNC:33914]	protein_coding
ENSOARG00020002640	0	0.0558958	-8.40819501	0.001637462	0.006379064	3	99351625	99379664	-1	IL1RL1	interleukin 1 receptor like 1 [Source:HGNC Symbol;Acc:HGNC:5998]	protein_coding
ENSOARG00020002642	0.03477275	0	8.352990481	0.000227988	0.001152656	3	200591994	200614781	1	ERP27	endoplasmic reticulum protein 27 [Source:HGNC Symbol;Acc:HGNC:26495]	protein_coding
ENSOARG00020002652	7.893081	43.1043458	-2.159189193	2.68E-07	2.83E-06	3	200651987	200656465	1	MGP	matrix Gla protein [Source:HGNC Symbol;Acc:HGNC:7060]	protein_coding
ENSOARG00020002683	0.15853	0.3933374	-2.199590928	0.000269816	0.001335918	3	187648586	187655137	1	MANSC4	MANSC domain containing 4 [Source:HGNC Symbol;Acc:HGNC:40023]	protein_coding
ENSOARG00020002696	0.2992245	0.1235854	1.5626362	0.000378954	0.001800851	3	149800764	149922085	-1	MYRFL	myelin regulatory factor like [Source:HGNC Symbol;Acc:HGNC:26316]	protein_coding
ENSOARG00020002710	0.92410425	3.9763358	-1.800829625	0.000369587	0.00175992	1	222852770	222866639	1	SLITRK3	SLIT and NTRK like family member 3 [Source:HGNC Symbol;Acc:HGNC:23501]	protein_coding
ENSOARG00020002773	0.90941925	0.0763546	3.768840884	9.05E-05	0.000511827	3	187712619	187713317	-1	REP15	RAB15 effector protein [Source:HGNC Symbol;Acc:HGNC:33748]	protein_coding
ENSOARG00020002840	0.01852825	0.2431618	-3.399830545	4.70E-05	0.000285099	4	103908108	103914426	1	TMEM213	transmembrane protein 213 [Source:HGNC Symbol;Acc:HGNC:27220]	protein_coding
ENSOARG00020002841	0.599009	7.2446002	-3.304908932	0.001274638	0.005152626	1	24550963	24717925	1	ELAVL4	ELAV like RNA binding protein 4 [Source:HGNC Symbol;Acc:HGNC:3315]	protein_coding
ENSOARG00020002848	1.09319875	3.825238	-1.52661682	1.37E-07	1.55E-06	3	200919997	201007435	1	PLBD1	phospholipase B domain containing 1 [Source:HGNC Symbol;Acc:HGNC:26215]	protein_coding
ENSOARG00020002948	0.008505	0	8.666450926	0.00015802	0.00083249	4	30313730	30431498	1	ABCB5	ATP binding cassette subfamily B member 5 [Source:HGNC Symbol;Acc:HGNC:46]	protein_coding
ENSOARG00020002972	3.8212455	0.9173298	2.531938287	3.38E-16	2.36E-14	4	58352975	59312136	1	IMMP2L	inner mitochondrial membrane peptidase subunit 2 [Source:HGNC Symbol;Acc:HGNC:14598]	protein_coding
ENSOARG00020002984	0	0.022727	-10.59154782	0.000889511	0.003769759	6	105670042	105883480	-1	SLC2A9	solute carrier family 2 member 9 [Source:HGNC Symbol;Acc:HGNC:13446]	protein_coding
ENSOARG00020003011	1.16938575	0.0319998	5.382729122	1.12E-10	2.58E-09	3	57429224	57437340	1	VAMP5	vesicle associated membrane protein 5 [Source:HGNC Symbol;Acc:HGNC:12646]	protein_coding
ENSOARG00020003067	5.8236105	2.3282322	1.640354877	1.68E-10	3.65E-09	3	3085524	3107532	1	SNAPC4	small nuclear RNA activating complex polypeptide 4 [Source:HGNC Symbol;Acc:HGNC:11137]	protein_coding
ENSOARG00020003172	51.02411775	0	13.81335364	6.64E-35	1.55E-31	6	90052871	90072624	1	EREG	epiregulin [Source:HGNC Symbol;Acc:HGNC:3443]	protein_coding
ENSOARG00020003179	0.05518725	0.4593358	-2.206171044	0.00026441	0.001310544	14	24841627	24870431	-1	PLLP	plasmolipin [Source:HGNC Symbol;Acc:HGNC:18553]	protein_coding
ENSOARG00020003214	3.8077955	1.6666008	1.737485177	2.56E-05	0.000165624	1	19498909	19516835	-1	PTCH2	patched 2 [Source:HGNC Symbol;Acc:HGNC:9586]	protein_coding
ENSOARG00020003249	4.9851285	1.4685436	2.031192621	7.06E-22	1.48E-19	12	530608	584917	1	PPFIA4	PTPRF interacting protein alpha 4 [Source:HGNC Symbol;Acc:HGNC:9248]	protein_coding
ENSOARG00020003254	1.7122485	0.924546	1.993421652	0.001395591	0.005566866	12	48679765	48683503	-1	SMIM1	small integral membrane protein 1 (Vel blood group) [Source:HGNC Symbol;Acc:HGNC:44204]	protein_coding
ENSOARG00020003288	34.624805	10.9810698	1.884222274	3.43E-18	3.62E-16	13	64269406	64293851	1	MYH7B	myosin heavy chain 7B [Source:HGNC Symbol;Acc:HGNC:15906]	protein_coding
ENSOARG00020003297	83.36750775	23.707254	2.121655138	1.36E-41	5.10E-38	10	81675557	81703139	-1	ARGLU1	arginine and glutamate rich 1 [Source:HGNC Symbol;Acc:HGNC:25482]	protein_coding
ENSOARG00020003414	0.3537425	3.2452214	-2.805553635	0.002009267	0.00764258	14	51487621	51493176	1			protein_coding
ENSOARG00020003541	4.1563355	36.1468478	-2.902930673	0.000889555	0.003769759	14	14255221	14263663	1	TUBB3	tubulin beta 3 class III [Source:HGNC Symbol;Acc:HGNC:20772]	protein_coding
ENSOARG00020003553	7.25694625	26.9531378	-1.593246233	1.14E-12	3.89E-11	14	64023126	64047241	-1			protein_coding
ENSOARG00020003576	2.2160135	1.053301	1.517840139	0.000304178	0.00148727	5	24649189	24656552	1	C5orf63	chromosome 5 open reading frame 63 [Source:HGNC Symbol;Acc:HGNC:40051]	protein_coding
ENSOARG00020003631	0.0783275	0.5563934	-2.546033956	4.90E-07	4.87E-06	1	263485889	263553902	1	SLC37A1	solute carrier family 37 member 1 [Source:HGNC Symbol;Acc:HGNC:11024]	protein_coding
ENSOARG00020003662	0.01964275	0.9294342	-5.189115164	1.92E-09	3.34E-08	13	53830441	53837936	1	PTK6	protein tyrosine kinase 6 [Source:HGNC Symbol;Acc:HGNC:9617]	protein_coding
ENSOARG00020003735	2.281153	0.8854938	1.681623609	3.07E-08	4.06E-07	14	7385651	7415199	1	BCO1	beta-carotene oxygenase 1 [Source:NCBI gene (formerly Entrezgene);Acc:101121875]	protein_coding
ENSOARG00020003758	3.2544195	14.7509012	-1.90689189	0.000304287	0.00148727	13	53854713	53862458	1	EEF1A2	eukaryotic translation elongation factor 1 alpha 2 [Source:HGNC Symbol;Acc:HGNC:3192]	protein_coding
ENSOARG00020003771	0.05393975	0	6.856247137	0.002462878	0.009131769	5	24995456	25000850	-1	SPMIP10	sperm associated microtubule inner protein 10 [Source:HGNC Symbol;Acc:HGNC:33767]	protein_coding
ENSOARG00020003795	1.3271455	4.845449	-1.587589717	9.46E-07	8.78E-06	12	750704	763800	-1	CHI3L1	chitinase 3 like 1 [Source:HGNC Symbol;Acc:HGNC:1932]	protein_coding
ENSOARG00020003804	3.65551625	1.5816538	1.645440156	8.35E-06	6.12E-05	18	3739752	4565544	1	GABRG3	gamma-aminobutyric acid type A receptor subunit gamma3 [Source:HGNC Symbol;Acc:HGNC:4088]	protein_coding
ENSOARG00020004008	0.01164425	0	6.87724867	0.001635992	0.00637467	14	25238864	25266927	1	ADGRG3	adhesion G protein-coupled receptor G3 [Source:HGNC Symbol;Acc:HGNC:13728]	protein_coding
ENSOARG00020004078	2.0312705	0.721012	1.774785201	1.19E-10	2.71E-09	1	25732036	25781999	-1	TTC39A	tetratricopeptide repeat domain 39A [Source:HGNC Symbol;Acc:HGNC:18657]	protein_coding
ENSOARG00020004083	6.06578825	2.4980806	1.692559118	2.11E-17	1.90E-15	13	64687674	64736334	1	CEP250	centrosomal protein 250 [Source:HGNC Symbol;Acc:HGNC:1859]	protein_coding
ENSOARG00020004088	0.09157625	0.8750528	-2.864754398	2.12E-12	6.89E-11	4	62432581	62512558	1	KIAA0895	microtubule associated tyrosine carboxypeptidase 2 [Source:HGNC Symbol;Acc:HGNC:22206]	protein_coding
ENSOARG00020004115	1.00746625	3.4873058	-2.028232219	0.00025081	0.001254115	5	4342036	4373242	-1	KLHL26	kelch like family member 26 [Source:HGNC Symbol;Acc:HGNC:25623]	protein_coding
ENSOARG00020004124	0.41841525	6.419779	-3.688482966	0.002364375	0.008803244	16	27862846	27873820	-1	ISL1	ISL LIM homeobox 1 [Source:HGNC Symbol;Acc:HGNC:6132]	protein_coding
ENSOARG00020004183	4.38654825	1.4721168	1.874081648	1.03E-13	4.40E-12	14	14317639	14342278	1	GAS8	growth arrest specific 8 [Source:HGNC Symbol;Acc:HGNC:4166]	protein_coding
ENSOARG00020004206	12.674868	5.170514	1.603203834	5.37E-15	3.04E-13	14	62781211	62803875	-1	SSC5D	scavenger receptor cysteine rich family member with 5 domains [Source:HGNC Symbol;Acc:HGNC:26641]	protein_coding
ENSOARG00020004259	1.74246425	0.7033734	1.606791108	1.30E-05	9.01E-05	13	51189101	51225757	1	SIGLEC1	sialic acid binding Ig like lectin 1 [Source:HGNC Symbol;Acc:HGNC:11127]	protein_coding
ENSOARG00020004285	0	0.0591366	-7.906195691	0.002515891	0.009304312	13	53945024	53959956	1	CHRNA4	cholinergic receptor nicotinic alpha 4 subunit [Source:HGNC Symbol;Acc:HGNC:1958]	protein_coding
ENSOARG00020004308	317.5473328	48.2577566	3.007482567	1.44E-40	4.47E-37	5	4424428	4427153	-1	UBA52	ubiquitin A-52 residue ribosomal protein fusion product 1 [Source:NCBI gene (formerly Entrezgene);Acc:443296]	protein_coding
ENSOARG00020004329	8.09090175	4.3684686	1.586888402	1.42E-25	6.46E-23	16	12542738	12717141	-1	MAST4	microtubule associated serine/threonine kinase family member 4 [Source:HGNC Symbol;Acc:HGNC:19037]	protein_coding
ENSOARG00020004353	0.06676875	0.5622652	-2.940742704	4.21E-06	3.34E-05	2	139590391	139590756	1			protein_coding
ENSOARG00020004394	0.54584075	2.1633488	-1.658894857	0.001606749	0.006275126	15	48036708	48038538	1			protein_coding
ENSOARG00020004398	10.9529315	4.2983464	1.585379947	6.89E-16	4.52E-14	7	26921919	27498086	-1	RYR3	ryanodine receptor 3 [Source:HGNC Symbol;Acc:HGNC:10485]	protein_coding
ENSOARG00020004421	10.127406	4.292361	1.541367967	1.57E-07	1.75E-06	14	34984438	34987708	-1	LCAT	lecithin-cholesterol acyltransferase [Source:NCBI gene (formerly Entrezgene);Acc:100302343]	protein_coding
ENSOARG00020004462	33.47858	161.4122222	-1.976702144	1.87E-20	3.30E-18	13	60850487	60851807	1	ID1	inhibitor of DNA binding 1 [Source:HGNC Symbol;Acc:HGNC:5360]	protein_coding
ENSOARG00020004484	119.5488758	551.1305602	-1.891545944	8.48E-16	5.39E-14	3	163382840	163386270	-1	MYL6B	myosin light chain 6B [Source:HGNC Symbol;Acc:HGNC:29823]	protein_coding
ENSOARG00020004490	2.39076525	0.8047708	1.838790694	0.000419161	0.001967887	5	12793814	12841908	1	PDE4A	phosphodiesterase 4A [Source:HGNC Symbol;Acc:HGNC:8780]	protein_coding
ENSOARG00020004494	2.37822725	9.492422	-1.634117945	4.20E-13	1.56E-11	17	64190196	64258524	1	SVOP	SV2 related protein [Source:HGNC Symbol;Acc:HGNC:25417]	protein_coding
ENSOARG00020004496	13.1620355	4.2833944	1.915664184	1.31E-24	5.00E-22	17	51258844	51494288	1	NCOR2	nuclear receptor corepressor 2 [Source:HGNC Symbol;Acc:HGNC:7673]	protein_coding
ENSOARG00020004503	0.00907075	0	7.936082215	0.000621358	0.002760342	1	85690504	85775591	-1			protein_coding
ENSOARG00020004509	9.04992075	10.7291302	1.618452149	8.26E-15	4.52E-13	2	58845697	59164829	1	GNAQ	G protein subunit alpha q [Source:HGNC Symbol;Acc:HGNC:4390]	protein_coding
ENSOARG00020004547	3.929324	1.506728	1.842408512	1.57E-18	1.78E-16	15	27734419	27804433	1	CEP164	centrosomal protein 164 [Source:HGNC Symbol;Acc:HGNC:29182]	protein_coding
ENSOARG00020004557	0.4735275	1.2314684	-1.69002083	0.000274586	0.001357017	2	36905503	36906374	1	CCL27	C-C motif chemokine ligand 27 [Source:HGNC Symbol;Acc:HGNC:10626]	protein_coding
ENSOARG00020004658	0.04575975	0	7.613680532	0.00059692	0.002664455	10	84899736	84910383	1	TEX29	testis expressed 29 [Source:HGNC Symbol;Acc:HGNC:20370]	protein_coding
ENSOARG00020004776	0	0.1248942	-7.916744813	0.000127878	0.000692249	3	204810104	204815391	-1			protein_coding
ENSOARG00020004800	0.34287975	1.7548042	-2.823814172	0.000735227	0.003192535	4	63391558	63438829	1	TBX20	T-box transcription factor 20 [Source:HGNC Symbol;Acc:HGNC:11598]	protein_coding
ENSOARG00020004813	0.907291	5.0295922	-2.19994734	3.79E-20	6.49E-18	14	15032990	15110270	-1	NETO2	neuropilin and tolloid like 2 [Source:HGNC Symbol;Acc:HGNC:14644]	protein_coding
ENSOARG00020004839	0.0716555	1.2418642	-3.750831243	1.83E-15	1.12E-13	3	3665707	3670395	-1	PAEP	progestagen associated endometrial protein [Source:NCBI gene (formerly Entrezgene);Acc:443385]	protein_coding
ENSOARG00020004975	0.006858	0.386091	-5.56889745	0.00129237	0.005214151	13	61155709	61181342	1	XKR7	XK related 7 [Source:HGNC Symbol;Acc:HGNC:23062]	protein_coding
ENSOARG00020004988	0.00832375	0	7.898763859	4.19E-05	0.000256774	3	92251114	92321399	1	XDH	xanthine dehydrogenase [Source:HGNC Symbol;Acc:HGNC:12805]	protein_coding
ENSOARG00020004994	0	0.065854	-9.674859857	1.13E-05	8.01E-05	3	141565936	141602661	1	DBX2	developing brain homeobox 2 [Source:HGNC Symbol;Acc:HGNC:33186]	protein_coding
ENSOARG00020005002	7.4901505	67.9228454	-2.931565122	1.30E-11	3.56E-10	10	11439680	11472407	1	CNMD	chondromodulin [Source:HGNC Symbol;Acc:HGNC:17005]	protein_coding
ENSOARG00020005041	2.30857425	9.6743786	-1.785555726	7.96E-07	7.52E-06	3	141671677	142151045	1	NELL2	neural EGFL like 2 [Source:HGNC Symbol;Acc:HGNC:7751]	protein_coding
ENSOARG00020005077	0.94044975	0.0669494	3.930181643	0.0001044	0.000578911	3	92495279	92496735	-1			protein_coding
ENSOARG00020005078	8.88343125	2.8451234	2.033336417	9.03E-15	4.93E-13	17	72460918	72503389	-1	MED15	mediator complex subunit 15 [Source:HGNC Symbol;Acc:HGNC:14248]	protein_coding
ENSOARG00020005136	1.06601875	0.2566472	2.868370901	4.39E-11	1.09E-09	3	77230345	77300685	1	STPG4	sperm-tail PG-rich repeat containing 4 [Source:HGNC Symbol;Acc:HGNC:26850]	protein_coding
ENSOARG00020005165	0.01825	0.2267714	-3.319441322	3.70E-06	2.97E-05	7	11961460	11971295	1	SLC51B	solute carrier family 51 subunit beta [Source:HGNC Symbol;Acc:HGNC:29956]	protein_coding
ENSOARG00020005201	2.9295915	1.3026638	1.602615573	2.34E-11	6.10E-10	14	7785563	7959169	1	PLCG2	phospholipase C gamma 2 [Source:HGNC Symbol;Acc:HGNC:9066]	protein_coding
ENSOARG00020005208	0.9463685	4.0528978	-1.799622616	1.99E-06	1.71E-05	3	163558232	163568552	1	PMEL	premelanosome protein [Source:HGNC Symbol;Acc:HGNC:10880]	protein_coding
ENSOARG00020005211	0.07043	1.070163	-3.664027149	4.39E-07	4.41E-06	4	45628033	45852275	-1	FBXL13	F-box and leucine rich repeat protein 13 [Source:HGNC Symbol;Acc:HGNC:21658]	protein_coding
ENSOARG00020005236	0	0.0407576	-8.245589745	0.001587121	0.006208854	7	58137551	58160694	1	HDC	histidine decarboxylase [Source:HGNC Symbol;Acc:HGNC:4855]	protein_coding
ENSOARG00020005238	0.05106825	0.299834	-2.431311589	0.000618641	0.002751546	1	239698621	239759671	1	CP	ceruloplasmin [Source:HGNC Symbol;Acc:HGNC:2295]	protein_coding
ENSOARG00020005292	10.31063125	4.1113966	1.57633636	2.39E-10	5.08E-09	1	263843403	263887977	1	PKNOX1	PBX/knotted 1 homeobox 1 [Source:HGNC Symbol;Acc:HGNC:9022]	protein_coding
ENSOARG00020005302	1.4902365	0.5931502	1.609229463	6.72E-07	6.46E-06	1	27590954	27614294	1	PODN	podocan [Source:HGNC Symbol;Acc:HGNC:23174]	protein_coding
ENSOARG00020005326	5.06521525	17.9506408	-1.69788539	3.71E-17	3.18E-15	13	54231576	54236347	1	TCFL5	transcription factor like 5 [Source:HGNC Symbol;Acc:HGNC:11646]	protein_coding
ENSOARG00020005394	1.9329185	6.5563448	-1.978035517	1.13E-17	1.07E-15	3	209691330	209704142	1	IFFO1	intermediate filament family orphan 1 [Source:HGNC Symbol;Acc:HGNC:24970]	protein_coding
ENSOARG00020005508	0.05929375	0	10.65818778	0.000121429	0.000661554	6	5959281	5985996	-1			protein_coding
ENSOARG00020005530	0.410646	1.6687586	-1.744695651	2.11E-06	1.81E-05	3	37723333	37943675	-1	GALNT14	polypeptide N-acetylgalactosaminyltransferase 14 [Source:HGNC Symbol;Acc:HGNC:22946]	protein_coding
ENSOARG00020005540	6.21218125	22.1094788	-1.539087542	1.54E-07	1.72E-06	9	13710807	13713312	-1	EXOSC4	exosome component 4 [Source:HGNC Symbol;Acc:HGNC:18189]	protein_coding
ENSOARG00020005628	1.97384375	0.727219	1.753646538	1.28E-11	3.52E-10	7	27610811	28091629	1	FMN1	formin 1 [Source:HGNC Symbol;Acc:HGNC:3768]	protein_coding
ENSOARG00020005653	0.00365975	0.0637748	-3.734909999	0.000990946	0.004143957	15	77835554	78023737	-1			protein_coding
ENSOARG00020005655	248.0318338	899.8056398	-1.567027627	3.05E-24	1.06E-21	3	209705054	209709798	-1	GAPDH	glyceraldehyde-3-phosphate dehydrogenase [Source:NCBI gene (formerly Entrezgene);Acc:443005]	protein_coding
ENSOARG00020005668	23.16445075	11.7272622	1.617009817	1.57E-12	5.18E-11	18	41081912	42046670	1	NPAS3	neuronal PAS domain protein 3 [Source:HGNC Symbol;Acc:HGNC:19311]	protein_coding
ENSOARG00020005678	0.276077	0.0903404	1.87476731	0.000839551	0.003581421	8	82878364	82892764	1			protein_coding
ENSOARG00020005686	0.1305945	0.9120154	-3.324318229	1.07E-07	1.25E-06	7	20008862	20192075	1	REC114	REC114 meiotic recombination protein [Source:HGNC Symbol;Acc:HGNC:25065]	protein_coding
ENSOARG00020005776	23.86390575	121.4651994	-2.060719216	2.06E-26	1.07E-23	14	52426849	52430286	1	APOE	apolipoprotein E [Source:HGNC Symbol;Acc:HGNC:613]	protein_coding
ENSOARG00020005779	3.086996	1.3086168	1.993854134	6.64E-13	2.35E-11	7	81534954	82211945	1	RGS6	regulator of G protein signaling 6 [Source:HGNC Symbol;Acc:HGNC:10002]	protein_coding
ENSOARG00020005788	9.93858175	42.6547846	-2.231090048	7.27E-24	2.30E-21	3	209737645	209741339	1	MRPL51	mitochondrial ribosomal protein L51 [Source:HGNC Symbol;Acc:HGNC:14044]	protein_coding
ENSOARG00020005881	0.04964175	0.4926016	-3.13160195	0.000959878	0.004029375	2	52906228	52914423	1	CD72	CD72 molecule [Source:HGNC Symbol;Acc:HGNC:1696]	protein_coding
ENSOARG00020005910	1.8255105	6.5516538	-1.537447495	9.04E-06	6.57E-05	12	34204596	34216829	-1	MAP1LC3C	microtubule associated protein 1 light chain 3 gamma [Source:HGNC Symbol;Acc:HGNC:13353]	protein_coding
ENSOARG00020005937	0.2707445	0.8452134	-2.36842772	1.15E-05	8.13E-05	2	52928643	52944264	1	CIMIP2B	ciliary microtubule inner protein 2B [Source:HGNC Symbol;Acc:HGNC:34242]	protein_coding
ENSOARG00020005978	0.02785575	0	7.020449451	0.001964705	0.007491391	14	63160259	63168837	1	GP6	glycoprotein VI platelet [Source:HGNC Symbol;Acc:HGNC:14388]	protein_coding
ENSOARG00020006037	1.1119895	4.427524	-2.005100636	1.26E-08	1.83E-07	7	20365636	20378576	-1	INSYN1	inhibitory synaptic factor 1 [Source:HGNC Symbol;Acc:HGNC:33753]	protein_coding
ENSOARG00020006053	0.1243975	0.8830542	-2.279618596	3.67E-05	0.000228135	1	177596403	177596895	-1			pseudogene
ENSOARG00020006118	0.14092725	0.5746676	-1.707366131	3.16E-05	0.000199189	16	31971629	32032138	-1	CCDC152	coiled-coil domain containing 152 [Source:HGNC Symbol;Acc:HGNC:34438]	protein_coding
ENSOARG00020006134	0.1542565	0.5007704	-1.586772397	0.001244129	0.005048326	3	80003432	80042381	-1	SLC3A1	solute carrier family 3 member 1 [Source:HGNC Symbol;Acc:HGNC:11025]	protein_coding
ENSOARG00020006176	18.3918355	65.7478026	-1.567340745	5.13E-19	6.26E-17	8	83777246	83788438	1	ACAT2	acetyl-CoA acetyltransferase 2 [Source:HGNC Symbol;Acc:HGNC:94]	protein_coding
ENSOARG00020006334	1.87277275	0.549632	2.089745696	0.001177503	0.004805736	5	29346565	29408620	-1			protein_coding
ENSOARG00020006356	0.88426025	3.4011008	-2.136157391	8.76E-11	2.06E-09	22	22843640	22858707	1	MFSD13A	major facilitator superfamily domain containing 13A [Source:HGNC Symbol;Acc:HGNC:26196]	protein_coding
ENSOARG00020006422	26.3040685	187.7372312	-2.220008069	2.05E-12	6.69E-11	20	30843970	30853135	-1	HFE	homeostatic iron regulator [Source:HGNC Symbol;Acc:HGNC:4886]	protein_coding
ENSOARG00020006487	0.04336125	0	7.856156351	0.000526876	0.002387755	1	99763452	99795248	1			protein_coding
ENSOARG00020006581	0.5132315	0.0652126	3.26347893	2.46E-07	2.62E-06	23	46561099	46757828	-1	LOXHD1	lipoxygenase homology PLAT domains 1 [Source:HGNC Symbol;Acc:HGNC:26521]	protein_coding
ENSOARG00020006591	9.822763	3.8107152	1.63299925	1.35E-16	9.93E-15	22	50239879	50250390	-1	BNIP3	BCL2 interacting protein 3 [Source:HGNC Symbol;Acc:HGNC:1084]	protein_coding
ENSOARG00020006725	302.0223085	1009.338977	-1.552674073	3.20E-14	1.52E-12	1	99947845	99948156	1			protein_coding
ENSOARG00020006728	0.05210225	0.4177862	-2.537404918	1.10E-05	7.80E-05	1	86836625	86847025	-1	GNAT2	G protein subunit alpha transducin 2 [Source:HGNC Symbol;Acc:HGNC:4394]	protein_coding
ENSOARG00020006762	0.05816175	1.1942386	-3.999315868	0.000437764	0.002044429	2	37039781	37108915	-1	DNAI1	dynein axonemal intermediate chain 1 [Source:HGNC Symbol;Acc:HGNC:2954]	protein_coding
ENSOARG00020006766	0.63565275	6.2293736	-2.964539211	9.83E-05	0.000550088	12	2673229	2707515	1	CNTN2	contactin 2 [Source:HGNC Symbol;Acc:HGNC:2172]	protein_coding
ENSOARG00020006789	17.40617425	6.7800152	1.631713506	9.49E-20	1.42E-17	26	26042705	26066949	-1	PPP2CB	protein phosphatase 2 catalytic subunit beta [Source:HGNC Symbol;Acc:HGNC:9300]	protein_coding
ENSOARG00020006798	0.27626425	0.6013096	-1.961694841	0.001870843	0.007181883	10	15714816	15732679	-1	KCTD4	potassium channel tetramerization domain containing 4 [Source:HGNC Symbol;Acc:HGNC:23227]	protein_coding
ENSOARG00020006862	1.09214675	0.4428534	1.647352223	1.36E-10	3.05E-09	1	8418353	9101893	-1	CSMD2	CUB and Sushi multiple domains 2 [Source:HGNC Symbol;Acc:HGNC:19290]	protein_coding
ENSOARG00020006940	8.0484385	28.4856322	-1.54148975	4.13E-07	4.17E-06	3	18202336	18204760	1	ID2	inhibitor of DNA binding 2 [Source:HGNC Symbol;Acc:HGNC:5361]	protein_coding
ENSOARG00020006966	0.698616	0.2942174	2.424584817	4.04E-26	2.04E-23	25	30380865	31524616	1	LRMDA	leucine rich melanocyte differentiation associated [Source:HGNC Symbol;Acc:HGNC:23405]	protein_coding
ENSOARG00020006984	2.466043	14.7298546	-2.252001025	4.19E-09	6.69E-08	16	33208543	33396399	1	PLCXD3	phosphatidylinositol specific phospholipase C X domain containing 3 [Source:HGNC Symbol;Acc:HGNC:31822]	protein_coding
ENSOARG00020006995	1.217402	7.9044168	-2.111593689	1.74E-07	1.91E-06	21	38993758	38996646	1	FKBP2	FKBP prolyl isomerase 2 [Source:HGNC Symbol;Acc:HGNC:3718]	protein_coding
ENSOARG00020007013	2.30103725	0.9065902	1.659275425	6.03E-06	4.57E-05	3	94078933	94096099	-1	CYP26B1	cytochrome P450 family 26 subfamily B member 1 [Source:HGNC Symbol;Acc:HGNC:20581]	protein_coding
ENSOARG00020007160	260.5361635	948.4699098	-1.582882169	1.53E-19	2.08E-17	20	30864804	30867249	1	H1-2	H1.2 linker histone, cluster member [Source:HGNC Symbol;Acc:HGNC:4716]	protein_coding
ENSOARG00020007207	25.7922355	123.8889206	-1.948299821	1.74E-09	3.06E-08	5	14281690	14282453	1			protein_coding
ENSOARG00020007233	6.888458	2.6946322	1.580292331	5.07E-23	1.25E-20	2	72141289	72627286	-1	GLIS3	GLIS family zinc finger 3 [Source:HGNC Symbol;Acc:HGNC:28510]	protein_coding
ENSOARG00020007298	5.77669525	2.4019722	1.524767184	2.83E-22	6.29E-20	8	63246877	63421947	1	ARFGEF3	ARFGEF family member 3 [Source:HGNC Symbol;Acc:HGNC:21213]	protein_coding
ENSOARG00020007311	0.28370975	1.29345	-1.888212085	1.02E-17	9.79E-16	7	44064911	44070054	-1	SNX22	sorting nexin 22 [Source:HGNC Symbol;Acc:HGNC:16315]	protein_coding
ENSOARG00020007407	1.99905	0.6845966	1.744413085	9.56E-10	1.79E-08	5	43701490	43749841	1	JADE2	jade family PHD finger 2 [Source:HGNC Symbol;Acc:HGNC:22984]	protein_coding
ENSOARG00020007471	0.1694515	5.2286206	-4.611347495	5.72E-05	0.000339446	3	122106400	122118159	1	NTS	neurotensin [Source:HGNC Symbol;Acc:HGNC:8038]	protein_coding
ENSOARG00020007484	0.052495	0	7.100895445	0.001460318	0.005781833	3	225940123	225948246	1			protein_coding
ENSOARG00020007531	0.46418575	1.8554342	-1.732106968	0.001173104	0.004789875	1	207823045	208105597	1	PEX5L	peroxisomal biogenesis factor 5 like [Source:HGNC Symbol;Acc:HGNC:30024]	protein_coding
ENSOARG00020007555	1.79472975	0.7264266	1.630412286	2.48E-15	1.48E-13	2	230096382	230294245	-1	SPHKAP	SPHK1 interactor, AKAP domain containing [Source:HGNC Symbol;Acc:HGNC:30619]	protein_coding
ENSOARG00020007579	0.240203	1.0973034	-1.850248201	0.000519203	0.00235813	3	122248998	122308627	-1	MGAT4C	MGAT4 family member C [Source:HGNC Symbol;Acc:HGNC:30871]	protein_coding
ENSOARG00020007627	2.0668735	0.6636462	2.077635292	1.38E-16	1.01E-14	4	121118823	121171226	1	DYNC2I1	dynein 2 intermediate chain 1 [Source:HGNC Symbol;Acc:HGNC:21862]	protein_coding
ENSOARG00020007654	2.52798125	0.7178808	2.121850472	0.000309333	0.001507203	3	133274964	133290388	1	ITGB7	integrin subunit beta 7 [Source:HGNC Symbol;Acc:HGNC:6162]	protein_coding
ENSOARG00020007662	1.5858095	10.5103386	-2.441607687	1.89E-05	0.000126304	2	92426299	92596384	-1	ELAVL2	ELAV like RNA binding protein 2 [Source:HGNC Symbol;Acc:HGNC:3313]	protein_coding
ENSOARG00020007698	0	0.4438274	-13.87539679	3.24E-12	1.01E-10	6	66042476	66211385	-1	COX7B2	cytochrome c oxidase subunit 7B2 [Source:HGNC Symbol;Acc:HGNC:24381]	protein_coding
ENSOARG00020007741	7.190028	28.3896084	-1.698812912	2.72E-22	6.12E-20	21	39022985	39036210	-1	BAD	BCL2 associated agonist of cell death [Source:HGNC Symbol;Acc:HGNC:936]	protein_coding
ENSOARG00020007752	9.226051	34.2313318	-1.601636572	3.88E-20	6.58E-18	2	37199751	37210696	-1	NUDT2		protein_coding
ENSOARG00020007777	0	0.1590018	-10.14604152	6.43E-06	4.83E-05	4	66301774	66322555	-1	PPP1R17	protein phosphatase 1 regulatory subunit 17 [Source:HGNC Symbol;Acc:HGNC:16973]	protein_coding
ENSOARG00020007818	1.47139425	5.0937544	-1.5030688	1.37E-05	9.44E-05	2	231387211	231766014	-1	DNER	delta/notch like EGF repeat containing [Source:HGNC Symbol;Acc:HGNC:24456]	protein_coding
ENSOARG00020007831	148.2052915	47.6782432	1.928108114	3.12E-13	1.19E-11	JAEVFA010000113.1	34351	34831	1			protein_coding
ENSOARG00020007832	8.54041525	30.6765276	-1.503387558	9.27E-13	3.22E-11	3	94906357	94912600	1	SPR	sepiapterin reductase [Source:HGNC Symbol;Acc:HGNC:11257]	protein_coding
ENSOARG00020007844	3.88525425	21.3826614	-2.125544544	5.69E-08	7.03E-07	2	194281093	194566560	-1	TMEFF2	transmembrane protein with EGF like and two follistatin like domains 2 [Source:HGNC Symbol;Acc:HGNC:11867]	protein_coding
ENSOARG00020007851	0.90793275	6.4809868	-2.579244064	0.000256207	0.001274278	22	23575725	23588316	1	INA	internexin neuronal intermediate filament protein alpha [Source:HGNC Symbol;Acc:HGNC:6057]	protein_coding
ENSOARG00020007857	0.00760075	0.4674036	-6.008732038	2.25E-06	1.92E-05	2	240667280	240671077	1	C1orf232	chromosome 1 open reading frame 230 [Source:HGNC Symbol;Acc:HGNC:53426]	protein_coding
ENSOARG00020007914	0.1133925	0.5784384	-2.448110749	1.11E-07	1.29E-06	3	215568958	215577489	-1	C22orf23	chromosome 22 open reading frame 23 [Source:HGNC Symbol;Acc:HGNC:18589]	protein_coding
ENSOARG00020007937	14.78016075	5.7961798	1.645331531	5.34E-29	4.53E-26	10	16413726	16510761	-1	ZC3H13	zinc finger CCCH-type containing 13 [Source:HGNC Symbol;Acc:HGNC:20368]	protein_coding
ENSOARG00020007987	2.2503515	1.7185554	1.698404577	1.97E-08	2.74E-07	25	23944313	23980597	-1	PBLD	phenazine biosynthesis like protein domain containing [Source:HGNC Symbol;Acc:HGNC:23301]	protein_coding
ENSOARG00020008066	0.20741725	0.7561248	-1.876390544	7.02E-08	8.51E-07	10	28355065	28393756	-1	KL	klotho [Source:HGNC Symbol;Acc:HGNC:6344]	protein_coding
ENSOARG00020008115	19.80126525	6.4434904	1.862588606	5.59E-25	2.27E-22	25	23979663	23990443	1	HNRNPH3	heterogeneous nuclear ribonucleoprotein H3 [Source:HGNC Symbol;Acc:HGNC:5043]	protein_coding
ENSOARG00020008160	3.4094395	0.8897704	2.21536381	1.71E-15	1.06E-13	24	4517522	4565785	-1	PPL	periplakin [Source:HGNC Symbol;Acc:HGNC:9273]	protein_coding
ENSOARG00020008165	0.17738425	0.0585436	1.889195558	0.000142428	0.000758912	3	210178371	210527480	1	ANO2	anoctamin 2 [Source:HGNC Symbol;Acc:HGNC:1183]	protein_coding
ENSOARG00020008221	0.29381875	0.0768192	2.257075414	0.002102844	0.007948334	13	52268946	52369513	-1	TMC2	transmembrane channel like 2 [Source:HGNC Symbol;Acc:HGNC:16527]	protein_coding
ENSOARG00020008222	0.07441025	0.4553366	-2.440773046	0.000150201	0.000795336	7	60368763	60389915	-1	SLC24A5	solute carrier family 24 member 5 [Source:NCBI gene (formerly Entrezgene);Acc:100820754]	protein_coding
ENSOARG00020008255	0.06745325	0	9.447721474	7.38E-05	0.000426785	1	42426103	42457115	1	DYNLT5	dynein light chain Tctex-type family member 5 [Source:HGNC Symbol;Acc:HGNC:26882]	protein_coding
ENSOARG00020008302	0.04254075	0	6.394348422	0.002648447	0.009728024	2	205802192	205868233	1	CTLA4	cytotoxic T-lymphocyte associated protein 4 [Source:HGNC Symbol;Acc:HGNC:2505]	protein_coding
ENSOARG00020008391	16.04430425	5.9194908	1.739201363	6.22E-16	4.10E-14	3	133378262	133396938	-1	TNS2	tensin 2 [Source:HGNC Symbol;Acc:HGNC:19737]	protein_coding
ENSOARG00020008440	5.1360525	18.6886814	-1.711893272	7.27E-08	8.76E-07	20	49855689	49886570	1			protein_coding
ENSOARG00020008452	0.034297	0.2929024	-2.712543157	1.14E-05	8.07E-05	5	13484167	13487643	1	ANGPTL8	angiopoietin like 8 [Source:HGNC Symbol;Acc:HGNC:24933]	protein_coding
ENSOARG00020008507	0.160922	0.507966	-1.797162687	4.26E-05	0.000260525	14	35613937	35684508	1	CDH1	cadherin 1 [Source:HGNC Symbol;Acc:HGNC:1748]	protein_coding
ENSOARG00020008531	0.1149005	1.6133736	-3.521175391	1.90E-05	0.000126722	13	66071316	66130096	-1	MROH8	maestro heat like repeat family member 8 [Source:HGNC Symbol;Acc:HGNC:16125]	protein_coding
ENSOARG00020008561	0.4055015	1.5312962	-1.618045253	0.000518392	0.002355019	3	171105204	171112400	-1	SYCP3	synaptonemal complex protein 3 [Source:HGNC Symbol;Acc:HGNC:18130]	protein_coding
ENSOARG00020008604	0.02720575	0.2180996	-3.246778001	1.16E-05	8.18E-05	3	165773280	165807854	-1	CCDC38	coiled-coil domain containing 38 [Source:HGNC Symbol;Acc:HGNC:26843]	protein_coding
ENSOARG00020008615	0.0455555	0.4606648	-2.984302209	1.54E-06	1.36E-05	6	95668972	95690859	1	FGF5	fibroblast growth factor 5 [Source:NCBI gene (formerly Entrezgene);Acc:100642180]	protein_coding
ENSOARG00020008616	2.31261625	0.8416668	1.744630624	2.22E-05	0.000145826	1	100568882	100580062	1	ADAMTSL4	ADAMTS like 4 [Source:HGNC Symbol;Acc:HGNC:19706]	protein_coding
ENSOARG00020008660	0.17810725	1.2609462	-3.468824271	6.35E-07	6.13E-06	15	28761344	28766845	-1	CD3D	CD3d molecule [Source:NCBI gene (formerly Entrezgene);Acc:443397]	protein_coding
ENSOARG00020008684	20.280054	9.1550476	1.62152784	2.26E-13	8.88E-12	5	10787359	10881278	-1	NFIX	nuclear factor I X [Source:HGNC Symbol;Acc:HGNC:7788]	protein_coding
ENSOARG00020008717	0.29348125	1.9475152	-2.409486558	0.000644227	0.002851086	14	22732879	22736743	1	IRX5	iroquois homeobox 5 [Source:HGNC Symbol;Acc:HGNC:14361]	protein_coding
ENSOARG00020008743	0.273582	1.1086824	-1.713364417	3.55E-05	0.000221669	21	41130871	41172053	-1	SPTBN2	spectrin beta, non-erythrocytic 2 [Source:HGNC Symbol;Acc:HGNC:11276]	protein_coding
ENSOARG00020008775	0.2238115	1.3361678	-2.2092401	0.002145506	0.008083413	16	20639513	20933034	-1	RAB3C	RAB3C, member RAS oncogene family [Source:HGNC Symbol;Acc:HGNC:30269]	protein_coding
ENSOARG00020008818	21.7692015	8.3678006	1.657430896	1.71E-17	1.57E-15	4	78851182	78860781	-1	AEBP1	AE binding protein 1 [Source:HGNC Symbol;Acc:HGNC:303]	protein_coding
ENSOARG00020008821	37.171728	15.0839212	1.595710106	3.51E-23	9.24E-21	5	16461295	16523114	-1	SAFB	scaffold attachment factor B [Source:HGNC Symbol;Acc:HGNC:10520]	protein_coding
ENSOARG00020008871	0.0168935	0	6.615205644	0.001929999	0.00738015	5	13513757	13528239	-1	RGL3	ral guanine nucleotide dissociation stimulator like 3 [Source:HGNC Symbol;Acc:HGNC:30282]	protein_coding
ENSOARG00020008888	0.1846885	1.5186578	-2.727944648	7.70E-07	7.30E-06	2	220834584	220847800	1	WNT6	Wnt family member 6 [Source:HGNC Symbol;Acc:HGNC:12785]	protein_coding
ENSOARG00020008928	0.8688035	0.6056366	1.539957023	3.26E-09	5.35E-08	7	88670373	89288041	1			protein_coding
ENSOARG00020009037	19.426798	6.832903	1.80265537	6.84E-27	3.87E-24	5	16516143	16551800	1	SAFB2	scaffold attachment factor B2 [Source:HGNC Symbol;Acc:HGNC:21605]	protein_coding
ENSOARG00020009055	0.32024025	0.1296472	1.605482356	1.10E-07	1.28E-06	16	35338306	35508810	1	FYB1	FYN binding protein 1 [Source:HGNC Symbol;Acc:HGNC:4036]	protein_coding
ENSOARG00020009112	169.8923495	593.632434	-1.521281847	6.87E-17	5.58E-15	20	30723001	30738520	1	H1-3	H1.3 linker histone, cluster member [Source:HGNC Symbol;Acc:HGNC:4717]	protein_coding
ENSOARG00020009216	0.78129725	4.1275368	-2.103111037	1.67E-05	0.00011328	1	110119885	110151744	1	CADM3	cell adhesion molecule 3 [Source:HGNC Symbol;Acc:HGNC:17601]	protein_coding
ENSOARG00020009226	0.15577	0.6652424	-1.811040338	0.000920973	0.003888783	4	79190313	79682828	-1	HECW1	HECT, C2 and WW domain containing E3 ubiquitin protein ligase 1 [Source:HGNC Symbol;Acc:HGNC:22195]	protein_coding
ENSOARG00020009232	0.72794125	0.4956256	1.739610038	1.26E-06	1.14E-05	5	44042046	44071933	1	CATSPER3	cation channel sperm associated 3 [Source:HGNC Symbol;Acc:HGNC:20819]	protein_coding
ENSOARG00020009244	4.2404205	1.4380418	1.880897019	5.49E-09	8.54E-08	4	121224441	121290753	-1	VIPR2	vasoactive intestinal peptide receptor 2 [Source:HGNC Symbol;Acc:HGNC:12695]	protein_coding
ENSOARG00020009252	2.884964	1.1498122	1.52769454	2.52E-09	4.26E-08	X	13960942	13984090	1	ZRSR2	zinc finger CCCH-type, RNA binding motif and serine/arginine rich 2 [Source:HGNC Symbol;Acc:HGNC:23019]	protein_coding
ENSOARG00020009288	0.3777265	3.1151766	-2.738399634	0.000128137	0.000693449	3	133471147	133475910	-1	KRT18	keratin 18 [Source:HGNC Symbol;Acc:HGNC:6430]	protein_coding
ENSOARG00020009368	0.35758475	4.1803272	-3.304304707	0.00040504	0.001910232	3	133512091	133519635	1	KRT8	keratin 8 [Source:HGNC Symbol;Acc:HGNC:6446]	protein_coding
ENSOARG00020009390	26.193163	14.6169754	1.914825875	1.90E-30	2.09E-27	12	3815590	4072172	1			protein_coding
ENSOARG00020009439	11.79001325	4.733417	1.590441872	4.54E-13	1.67E-11	3	8029530	8073126	-1	DNM1	dynamin 1 [Source:HGNC Symbol;Acc:HGNC:2972]	protein_coding
ENSOARG00020009460	24.799516	94.2536516	-1.624253832	8.84E-07	8.24E-06	1	248745272	248745713	-1			protein_coding
ENSOARG00020009512	2.17020925	8.4013342	-1.636032396	4.93E-08	6.19E-07	14	11232265	11266981	-1	C16orf74	chromosome 16 open reading frame 74 [Source:HGNC Symbol;Acc:HGNC:23362]	protein_coding
ENSOARG00020009513	0.03614025	0	7.465603574	0.001009988	0.004214534	11	61790328	61807533	-1	APOH	apolipoprotein H [Source:HGNC Symbol;Acc:HGNC:616]	protein_coding
ENSOARG00020009542	7.67265575	49.5248148	-2.420127903	6.76E-09	1.04E-07	3	127381901	127420036	-1	EPYC	epiphycan [Source:HGNC Symbol;Acc:HGNC:3053]	protein_coding
ENSOARG00020009588	1.099182	9.043025	-2.710952211	4.24E-08	5.39E-07	5	44665972	44707543	-1			protein_coding
ENSOARG00020009608	91.806265	29.5015388	1.927830858	3.51E-23	9.24E-21	3	127466168	127473782	-1	KERA	keratocan [Source:HGNC Symbol;Acc:HGNC:6309]	protein_coding
ENSOARG00020009673	2.2491725	12.843225	-2.229111084	1.31E-14	6.85E-13	13	66790303	66828932	1	VSTM2L	V-set and transmembrane domain containing 2 like [Source:HGNC Symbol;Acc:HGNC:16096]	protein_coding
ENSOARG00020009698	3.31351925	1.2586986	1.686399627	0.0003797	0.001803938	5	35721560	35731959	-1	RNF44	ring finger protein 44 [Source:HGNC Symbol;Acc:HGNC:19180]	protein_coding
ENSOARG00020009884	0.10582525	0.341824	-2.563283789	1.53E-06	1.35E-05	7	34886007	34926789	-1	EXD1	exonuclease 3'-5' domain containing 1 [Source:HGNC Symbol;Acc:HGNC:28507]	protein_coding
ENSOARG00020009956	25.2286815	121.1311048	-1.928735186	6.71E-25	2.67E-22	1	10217384	10218352	1			protein_coding
ENSOARG00020009983	0.91026825	4.9084688	-2.120392625	2.84E-07	2.98E-06	14	36337762	36351599	-1	NQO1	NAD(P)H quinone dehydrogenase 1 [Source:HGNC Symbol;Acc:HGNC:2874]	protein_coding
ENSOARG00020010020	0.36559375	1.92812	-2.117039032	0.000133638	0.00071822	11	44223673	44244440	1	ADAM11	ADAM metallopeptidase domain 11 [Source:HGNC Symbol;Acc:HGNC:189]	protein_coding
ENSOARG00020010025	87.58655825	35.5126156	1.634701507	0.00111604	0.004584945	14	66306260	66309561	1			protein_coding
ENSOARG00020010035	0.250463	5.727598	-4.19537144	1.46E-14	7.63E-13	18	53248521	53253164	-1	SERINC4	serine incorporator 4 [Source:HGNC Symbol;Acc:HGNC:32237]	protein_coding
ENSOARG00020010081	1.80630025	0.7004028	1.692469948	4.13E-09	6.62E-08	11	61168322	61221059	1	RGS9	regulator of G protein signaling 9 [Source:HGNC Symbol;Acc:HGNC:10004]	protein_coding
ENSOARG00020010162	0	0.0247012	-9.660926215	0.000248154	0.001242502	3	11749257	11778929	-1	LHX2	LIM homeobox 2 [Source:HGNC Symbol;Acc:HGNC:6594]	protein_coding
ENSOARG00020010167	1.31807525	0.428563	1.587430061	0.002648694	0.009728024	5	40686972	40708200	-1	PLPP2	phospholipid phosphatase 2 [Source:HGNC Symbol;Acc:HGNC:9230]	protein_coding
ENSOARG00020010169	0.00408475	0.9300176	-6.719442409	1.07E-09	1.98E-08	11	53026254	53124408	1	DNAH17	dynein axonemal heavy chain 17 [Source:HGNC Symbol;Acc:HGNC:2946]	protein_coding
ENSOARG00020010241	0.76445225	2.7683678	-1.563701739	3.51E-06	2.84E-05	18	20025554	20040020	-1	RLBP1	retinaldehyde binding protein 1 [Source:HGNC Symbol;Acc:HGNC:10024]	protein_coding
ENSOARG00020010267	0.618373	8.0556516	-3.391197176	0.000204955	0.001048984	1	43721425	43757165	-1	DIRAS3	DIRAS family GTPase 3 [Source:HGNC Symbol;Acc:HGNC:687]	protein_coding
ENSOARG00020010279	6.8677975	3.0392706	1.69182648	1.57E-09	2.81E-08	24	4775521	7189959	1	RBFOX1	RNA binding fox-1 homolog 1 [Source:HGNC Symbol;Acc:HGNC:18222]	protein_coding
ENSOARG00020010463	0.00635325	0.2954806	-5.232576617	0.001896028	0.007263635	5	45278881	45428746	-1	TRPC7	transient receptor potential cation channel subfamily C member 7 [Source:HGNC Symbol;Acc:HGNC:20754]	protein_coding
ENSOARG00020010589	1.65612375	5.9069334	-1.545407206	0.000147861	0.000784949	6	117944345	117948250	1			protein_coding
ENSOARG00020010617	20.62654675	74.7233122	-1.570402517	1.12E-16	8.55E-15	7	20829008	20832049	-1	PSME1	proteasome activator subunit 1 [Source:HGNC Symbol;Acc:HGNC:9568]	protein_coding
ENSOARG00020010634	0.070656	0.5300066	-2.816238558	1.02E-07	1.20E-06	11	18437567	18440228	1	OMG	oligodendrocyte myelin glycoprotein [Source:HGNC Symbol;Acc:HGNC:8135]	protein_coding
ENSOARG00020010640	0.02296325	0	8.373170302	8.47E-06	6.20E-05	2	111046983	111081731	1			protein_coding
ENSOARG00020010645	0.1415215	0.8806908	-2.212758402	3.58E-05	0.00022295	11	49546110	49555092	1	ZNF750	zinc finger protein 750 [Source:HGNC Symbol;Acc:HGNC:25843]	protein_coding
ENSOARG00020010711	0.12219725	0.0269752	2.475329406	0.000977987	0.004096185	22	24605679	24720874	1	CFAP58	cilia and flagella associated protein 58 [Source:HGNC Symbol;Acc:HGNC:26676]	protein_coding
ENSOARG00020010757	2.1117965	0.2049328	3.979581054	1.86E-14	9.43E-13	14	57770706	57780129	1	SPACA6	sperm acrosome associated 6 [Source:HGNC Symbol;Acc:HGNC:27113]	protein_coding
ENSOARG00020010777	11.5641665	3.6730122	1.873882576	6.06E-06	4.58E-05	2	247605164	247708665	-1	PAX7	paired box 7 [Source:HGNC Symbol;Acc:HGNC:8621]	protein_coding
ENSOARG00020010848	1.1237045	0.4777842	1.508836386	4.71E-08	5.93E-07	1	7766939	7904746	-1	INPP5D	inositol polyphosphate-5-phosphatase D [Source:HGNC Symbol;Acc:HGNC:6079]	protein_coding
ENSOARG00020010882	1.110803	0.446492	1.612572749	5.60E-05	0.000333414	11	43909766	43924263	-1	ITGA2B	integrin subunit alpha 2b [Source:HGNC Symbol;Acc:HGNC:6138]	protein_coding
ENSOARG00020010932	6.575389	2.5871284	1.639520495	3.13E-19	3.89E-17	1	10691762	10719498	-1	CLSPN	claspin [Source:HGNC Symbol;Acc:HGNC:19715]	protein_coding
ENSOARG00020010986	5.78143425	2.4704338	1.635449575	2.18E-18	2.36E-16	14	42820116	42897517	-1	CEP89	centrosomal protein 89 [Source:HGNC Symbol;Acc:HGNC:25907]	protein_coding
ENSOARG00020011005	0.26746175	1.9071266	-2.225304436	1.09E-06	9.96E-06	21	30857028	31897799	1	OPCML	opioid binding protein/cell adhesion molecule like [Source:HGNC Symbol;Acc:HGNC:8143]	protein_coding
ENSOARG00020011074	8.728993	3.3417086	1.671554475	2.01E-13	7.98E-12	5	5540905	5558454	1	PLVAP	plasmalemma vesicle associated protein [Source:HGNC Symbol;Acc:HGNC:13635]	protein_coding
ENSOARG00020011195	0.4221	0.1767956	1.559868702	0.002547107	0.009404856	1	110895424	110935539	-1	CFAP45	cilia and flagella associated protein 45 [Source:HGNC Symbol;Acc:HGNC:17229]	protein_coding
ENSOARG00020011199	0.1270585	0.6998816	-2.09091212	5.07E-06	3.93E-05	6	114550715	114560317	-1	PSAPL1	prosaposin like 1 [Source:HGNC Symbol;Acc:HGNC:33131]	protein_coding
ENSOARG00020011257	0.33618775	0.7775876	-3.373216806	5.27E-10	1.04E-08	23	49299443	49300175	1			protein_coding
ENSOARG00020011258	0	0.0675314	-10.28784817	8.18E-05	0.00046842	7	22065549	22143084	-1			TR_C_gene
ENSOARG00020011297	0	0.0959802	-8.593697535	0.001133021	0.00464551	13	73072691	73085635	1	CCN5	cellular communication network factor 5 [Source:HGNC Symbol;Acc:HGNC:12770]	protein_coding
ENSOARG00020011300	14.82374875	5.935406	1.596581006	5.27E-17	4.36E-15	15	28996905	29045787	1	PHLDB1	pleckstrin homology like domain family B member 1 [Source:HGNC Symbol;Acc:HGNC:23697]	protein_coding
ENSOARG00020011312	4.08485425	1.5411248	1.801506962	4.37E-12	1.34E-10	6	118092256	118114116	-1	TMEM175	transmembrane protein 175 [Source:HGNC Symbol;Acc:HGNC:28709]	protein_coding
ENSOARG00020011331	76.820799	300.256665	-1.672415322	5.54E-27	3.23E-24	5	11032325	11035431	1	PRDX2	peroxiredoxin 2 [Source:NCBI gene (formerly Entrezgene);Acc:100307046]	protein_coding
ENSOARG00020011392	29.50989725	170.2198502	-2.247050438	8.28E-08	9.89E-07	7	25022515	25045826	-1	PARP2	poly(ADP-ribose) polymerase 2 [Source:HGNC Symbol;Acc:HGNC:272]	protein_coding
ENSOARG00020011452	0.27036625	0.0205474	4.006804242	5.96E-06	4.52E-05	1	196433085	196452083	1			protein_coding
ENSOARG00020011538	5.6197185	1.8824108	1.850429202	2.54E-15	1.51E-13	11	60836255	60877178	1	FAM20A	FAM20A golgi associated secretory pathway pseudokinase [Source:HGNC Symbol;Acc:HGNC:23015]	protein_coding
ENSOARG00020011550	7.498538	26.2735916	-1.517007283	7.11E-08	8.60E-07	14	53866406	53868885	-1	TMEM160	transmembrane protein 160 [Source:HGNC Symbol;Acc:HGNC:26042]	protein_coding
ENSOARG00020011611	6.3415255	2.3517492	1.71137201	9.37E-15	5.09E-13	5	59151843	59206788	-1	CSF1R	colony stimulating factor 1 receptor [Source:HGNC Symbol;Acc:HGNC:2433]	protein_coding
ENSOARG00020011635	9.7847725	57.7364418	-2.285698786	3.72E-11	9.39E-10	14	49442293	49445089	1	MIA	MIA SH3 domain containing [Source:HGNC Symbol;Acc:HGNC:7076]	protein_coding
ENSOARG00020011641	0.13154275	1.8307928	-3.483851457	0.002569763	0.009479897	11	43853591	43863749	1	RUNDC3A	RUN domain containing 3A [Source:HGNC Symbol;Acc:HGNC:16984]	protein_coding
ENSOARG00020011656	0.02058075	0	6.420862298	0.000740198	0.003207408	7	63417802	63428877	1	DUOXA1	dual oxidase maturation factor 1 [Source:HGNC Symbol;Acc:HGNC:26507]	protein_coding
ENSOARG00020011706	0.42550425	1.42917	-1.571244555	1.66E-06	1.45E-05	23	676476	702570	-1			protein_coding
ENSOARG00020011714	3.5452745	1.3031852	1.748506798	7.42E-14	3.30E-12	11	60669144	60723468	1	ABCA9	ATP binding cassette subfamily A member 9 [Source:HGNC Symbol;Acc:HGNC:39]	protein_coding
ENSOARG00020011761	0.0426875	0	6.625910145	0.002393572	0.008897761	13	67470595	67475952	1	ADIG	adipogenin [Source:NCBI gene (formerly Entrezgene);Acc:100127222]	protein_coding
ENSOARG00020011839	4.4096665	17.6939466	-2.126033901	2.12E-09	3.64E-08	8	30321931	30327478	1			protein_coding
ENSOARG00020011881	4.64359775	13.2043444	-2.616449735	1.84E-28	1.49E-25	21	46950738	46957251	1	SLC25A22	solute carrier family 25 member 22 [Source:HGNC Symbol;Acc:HGNC:19954]	protein_coding
ENSOARG00020011956	1.81185025	0.6209492	1.846203721	0.000122133	0.000664852	1	100972247	100980650	1	BNIPL	BCL2 interacting protein like [Source:HGNC Symbol;Acc:HGNC:16976]	protein_coding
ENSOARG00020011957	0.7082015	3.3690116	-1.946959692	2.17E-07	2.34E-06	13	78706944	78723280	1	PARD6B	par-6 family cell polarity regulator beta [Source:HGNC Symbol;Acc:HGNC:16245]	protein_coding
ENSOARG00020011976	0.09292975	0.5276886	-2.210874004	6.31E-05	0.000370025	14	43596541	43672984	1	CHST8	carbohydrate sulfotransferase 8 [Source:HGNC Symbol;Acc:HGNC:15993]	protein_coding
ENSOARG00020011987	6.10409525	25.7999724	-1.792940562	1.77E-18	1.97E-16	13	78751614	78811294	1	BCAS4	breast carcinoma amplified sequence 4 [Source:HGNC Symbol;Acc:HGNC:14367]	protein_coding
ENSOARG00020011990	0.22562875	0.325554	-2.467043923	0.001500197	0.005914646	1	100980770	100983209	1	C1orf56	chromosome 1 open reading frame 56 [Source:HGNC Symbol;Acc:HGNC:26045]	protein_coding
ENSOARG00020012034	0	0.0775634	-7.075521604	0.001330127	0.005337658	13	73420425	73426389	-1	KCNS1	potassium voltage-gated channel modifier subfamily S member 1 [Source:HGNC Symbol;Acc:HGNC:6300]	protein_coding
ENSOARG00020012059	5.112066	11.0585984	-1.54930747	5.50E-08	6.83E-07	21	46967091	46972338	1			protein_coding
ENSOARG00020012105	0.056177	0.2514062	-3.047394201	3.49E-06	2.82E-05	7	83011466	83056831	-1	HEATR4	HEAT repeat containing 4 [Source:HGNC Symbol;Acc:HGNC:16761]	protein_coding
ENSOARG00020012146	4.63635425	2.0253476	1.55731167	3.72E-12	1.15E-10	18	57781239	57898539	-1	CLMN	calmin [Source:HGNC Symbol;Acc:HGNC:19972]	protein_coding
ENSOARG00020012158	0.022729	0.422758	-3.692656138	0.000122194	0.000664949	11	54924239	54928223	-1	ZACN	zinc activated ion channel [Source:HGNC Symbol;Acc:HGNC:29504]	protein_coding
ENSOARG00020012184	0.089418	1.7002454	-3.99552776	0.000606216	0.00270143	13	73458452	73463803	1			protein_coding
ENSOARG00020012211	1.670493	7.4086366	-2.416216396	1.20E-12	4.07E-11	15	79630111	79643557	-1			protein_coding
ENSOARG00020012292	0.071805	0.3047328	-2.410105766	5.05E-05	0.000303711	14	38610291	38693083	1	PKD1L3	polycystin 1 like 3, transient receptor potential channel interacting [Source:HGNC Symbol;Acc:HGNC:21716]	protein_coding
ENSOARG00020012306	1.2117585	0.5110924	1.531404899	4.75E-07	4.74E-06	14	13267537	13328615	1	ZFPM1	zinc finger protein, FOG family member 1 [Source:HGNC Symbol;Acc:HGNC:19762]	protein_coding
ENSOARG00020012309	0.27583475	1.0207002	-1.583013834	0.000127082	0.000688538	9	48853155	49307224	1	KCNB2	potassium voltage-gated channel subfamily B member 2 [Source:HGNC Symbol;Acc:HGNC:6232]	protein_coding
ENSOARG00020012405	19.1936595	8.1769532	1.90040004	2.71E-16	1.93E-14	7	73558492	73654896	1	RHOJ	ras homolog family member J [Source:HGNC Symbol;Acc:HGNC:688]	protein_coding
ENSOARG00020012410	3.18783725	1.2087082	1.698226418	1.84E-07	2.02E-06	13	79241728	79397510	-1	NFATC2	nuclear factor of activated T cells 2 [Source:HGNC Symbol;Acc:HGNC:7776]	protein_coding
ENSOARG00020012415	7.3989435	47.7476634	-2.377223145	2.11E-09	3.62E-08	13	73535608	73550713	-1	MATN4	matrilin 4 [Source:HGNC Symbol;Acc:HGNC:6910]	protein_coding
ENSOARG00020012432	1380.6306	389.609027	2.104153413	2.77E-29	2.46E-26	11	36191070	36207776	1	COL1A1	collagen type I alpha 1 chain [Source:HGNC Symbol;Acc:HGNC:2197]	protein_coding
ENSOARG00020012436	2.88303025	1.0150542	1.807386264	4.36E-12	1.34E-10	17	53508200	53529528	-1	SETD1B	SET domain containing 1B, histone lysine methyltransferase [Source:HGNC Symbol;Acc:HGNC:29187]	protein_coding
ENSOARG00020012438	6.585154	2.4429582	1.726051141	5.16E-20	8.32E-18	24	40793653	40898068	1	CARD11	caspase recruitment domain family member 11 [Source:HGNC Symbol;Acc:HGNC:16393]	protein_coding
ENSOARG00020012487	23.08521825	89.6077348	-1.670558699	3.37E-23	9.24E-21	5	36480028	36484111	1			protein_coding
ENSOARG00020012498	4.5310855	12.0126332	-1.529962917	1.33E-06	1.19E-05	11	39840896	39842301	-1	MIEN1	migration and invasion enhancer 1 [Source:HGNC Symbol;Acc:HGNC:28230]	protein_coding
ENSOARG00020012504	1.35740175	4.8488912	-1.998339016	6.35E-05	0.000371995	5	41092336	41096090	1	CFD	complement factor D [Source:HGNC Symbol;Acc:HGNC:2771]	protein_coding
ENSOARG00020012505	1.75575375	0.6737852	1.87991837	3.61E-23	9.38E-21	23	38059094	38661653	-1	DLGAP1	DLG associated protein 1 [Source:HGNC Symbol;Acc:HGNC:2905]	protein_coding
ENSOARG00020012582	0	0.1190258	-8.600040305	3.09E-05	0.000194841	7	22853392	22853781	-1			TR_V_gene
ENSOARG00020012624	0.39138225	4.9230582	-3.570198937	1.60E-09	2.85E-08	13	73549055	73559879	1	RBPJL	recombination signal binding protein for immunoglobulin kappa J region like [Source:HGNC Symbol;Acc:HGNC:13761]	protein_coding
ENSOARG00020012690	2.47435	0.3554404	3.03403614	8.69E-05	0.000492951	1	105704390	105705767	1			protein_coding
ENSOARG00020012760	6.4874035	0.9888468	3.006972683	5.83E-15	3.26E-13	18	67445052	67478617	1	MTA1	metastasis associated 1 [Source:HGNC Symbol;Acc:HGNC:7410]	protein_coding
ENSOARG00020012768	0.8790105	0.3796158	1.517713387	0.000172343	0.000899575	8	68503950	68544873	1	ZC2HC1B	zinc finger C2HC-type containing 1B [Source:HGNC Symbol;Acc:HGNC:21174]	protein_coding
ENSOARG00020012782	4.96652825	1.6356324	1.899723967	0.000211682	0.001079864	20	33649309	33651822	-1			protein_coding
ENSOARG00020012857	9.52790525	2.7036456	2.111037425	1.78E-05	0.000119498	18	67494400	67495971	1	CRIP1	cysteine rich protein 1 [Source:HGNC Symbol;Acc:HGNC:2360]	protein_coding
ENSOARG00020012871	3.20004625	0.8778716	2.162422409	2.64E-14	1.28E-12	24	41047135	41083834	1	IQCE	IQ motif containing E [Source:HGNC Symbol;Acc:HGNC:29171]	protein_coding
ENSOARG00020012918	1.80603	5.2892424	-1.938973312	9.69E-15	5.21E-13	9	49589239	49617675	1	RDH10	retinol dehydrogenase 10 [Source:HGNC Symbol;Acc:HGNC:19975]	protein_coding
ENSOARG00020012949	0.028538	0.5286042	-3.741352653	4.13E-07	4.17E-06	14	53294976	53300283	-1	PGLYRP1	peptidoglycan recognition protein 1 [Source:HGNC Symbol;Acc:HGNC:8904]	protein_coding
ENSOARG00020012970	0.123355	0.684737	-2.15698159	2.22E-09	3.79E-08	X	54916554	55093258	1	DGKK	diacylglycerol kinase kappa [Source:HGNC Symbol;Acc:HGNC:32395]	protein_coding
ENSOARG00020012974	0	0.151685	-8.031780716	0.000104318	0.000578765	12	25466511	25480154	1	FAM177B	family with sequence similarity 177 member B [Source:HGNC Symbol;Acc:HGNC:34395]	protein_coding
ENSOARG00020013077	0.004947	0.3008058	-5.324656365	9.43E-05	0.000530355	12	41222177	41250167	-1	DRAXIN	dorsal inhibitory axon guidance protein [Source:HGNC Symbol;Acc:HGNC:25054]	protein_coding
ENSOARG00020013105	372.276886	121.9221406	1.898923352	8.44E-17	6.70E-15	5	14706937	14708694	1	RPS28	ribosomal protein S28 [Source:HGNC Symbol;Acc:HGNC:10418]	protein_coding
ENSOARG00020013107	0.91388775	3.6941062	-1.723773058	0.000464984	0.002155383	4	68574958	68708327	1	CPVL	carboxypeptidase vitellogenic like [Source:HGNC Symbol;Acc:HGNC:14399]	protein_coding
ENSOARG00020013117	19.428471	6.2779044	1.917488983	2.36E-19	3.09E-17	14	53341948	53370870	1	HIF3A	hypoxia inducible factor 3 subunit alpha [Source:HGNC Symbol;Acc:HGNC:15825]	protein_coding
ENSOARG00020013147	0.04253675	1.3540016	-4.473321661	4.29E-05	0.000262536	13	73616822	73624101	-1	TP53TG5	TP53 target 5 [Source:HGNC Symbol;Acc:HGNC:15856]	protein_coding
ENSOARG00020013181	0	0.0381356	-11.37913504	3.45E-08	4.49E-07	10	71057749	71239747	1			protein_coding
ENSOARG00020013212	0.7739905	2.9137602	-1.696999071	0.000205235	0.00104986	9	67663360	67749829	1	SYBU	syntabulin [Source:HGNC Symbol;Acc:HGNC:26011]	protein_coding
ENSOARG00020013244	1.2656735	0.5232078	1.574354473	1.94E-05	0.000129162	14	54305705	54380529	1	BICRA	BRD4 interacting chromatin remodeling complex associated protein [Source:HGNC Symbol;Acc:HGNC:4332]	protein_coding
ENSOARG00020013322	9.2833005	4.1745824	1.63099599	1.64E-14	8.50E-13	21	36459963	36476858	-1	CPSF7	cleavage and polyadenylation specific factor 7 [Source:HGNC Symbol;Acc:HGNC:30098]	protein_coding
ENSOARG00020013605	3.3091	1.201194	1.722061857	2.88E-09	4.78E-08	19	58395530	58488083	1	NUP210	nucleoporin 210 [Source:HGNC Symbol;Acc:HGNC:30052]	protein_coding
ENSOARG00020013634	2.098046	0.7622588	1.779421399	1.13E-05	7.98E-05	7	35444222	35453663	1	PLA2G4B	phospholipase A2 group IVB [Source:HGNC Symbol;Acc:HGNC:9036]	protein_coding
ENSOARG00020013785	6.734034	1.9872718	1.875841231	1.21E-21	2.49E-19	4	69554881	69886899	1	JAZF1	JAZF zinc finger 1 [Source:HGNC Symbol;Acc:HGNC:28917]	protein_coding
ENSOARG00020013851	67.5211775	26.778493	1.809534343	4.78E-26	2.35E-23	5	36682362	36701314	-1	PDLIM7	PDZ and LIM domain 7 [Source:HGNC Symbol;Acc:HGNC:22958]	protein_coding
ENSOARG00020013943	0.69138275	0.2286526	1.926756414	6.69E-06	5.01E-05	14	49213221	49291758	1	SPTBN4	spectrin beta, non-erythrocytic 4 [Source:HGNC Symbol;Acc:HGNC:14896]	protein_coding
ENSOARG00020013944	35.310173	144.3345888	-1.739746677	8.92E-24	2.78E-21	3	8100866	8107088	-1			protein_coding
ENSOARG00020013948	2.41106025	11.5830526	-1.971121927	1.92E-17	1.74E-15	1	89923202	89938330	1	WNT2B	Wnt family member 2B [Source:HGNC Symbol;Acc:HGNC:12781]	protein_coding
ENSOARG00020013949	2.01920275	0.7748818	1.686217376	3.76E-06	3.02E-05	3	213175874	213273093	1	B4GALNT3	beta-1,4-N-acetyl-galactosaminyltransferase 3 [Source:HGNC Symbol;Acc:HGNC:24137]	protein_coding
ENSOARG00020013957	13.590313	4.067362	2.052294288	1.97E-24	7.09E-22	13	80595102	81081185	1	TSHZ2	teashirt zinc finger homeobox 2 [Source:HGNC Symbol;Acc:HGNC:13010]	protein_coding
ENSOARG00020014011	0.7847415	2.9595526	-1.631236788	9.21E-06	6.68E-05	14	63790629	63804053	1	TTYH1	tweety family member 1 [Source:HGNC Symbol;Acc:HGNC:13476]	protein_coding
ENSOARG00020014030	0.04944525	0.5121202	-3.345451656	0.002593425	0.009547566	20	27639733	27748822	1			protein_coding
ENSOARG00020014101	50.09772775	17.2255	1.929800469	1.82E-26	1.00E-23	11	35727017	35750524	-1	LUC7L3	LUC7 like 3 pre-mRNA splicing factor [Source:HGNC Symbol;Acc:HGNC:24309]	protein_coding
ENSOARG00020014137	1.78177	11.539992	-1.506909656	8.82E-05	0.000499821	2	156129433	156129762	1	RPRM	reprimo, TP53 dependent G2 arrest mediator homolog [Source:HGNC Symbol;Acc:HGNC:24201]	protein_coding
ENSOARG00020014142	0.07993925	0.5982264	-2.539253088	0.000214395	0.001092508	21	39605358	39607694	-1	GPHA2		protein_coding
ENSOARG00020014146	21.7141355	5.5199002	2.288988705	1.23E-23	3.71E-21	14	63807273	63817162	1	LENG8	leukocyte receptor cluster member 8 [Source:HGNC Symbol;Acc:HGNC:15500]	protein_coding
ENSOARG00020014159	42.339287	20.4234966	1.526666505	1.86E-14	9.43E-13	15	3960082	4243750	1	PDGFD	platelet derived growth factor D [Source:HGNC Symbol;Acc:HGNC:30620]	protein_coding
ENSOARG00020014183	2.49035425	0.8087992	1.503113963	5.96E-05	0.000351345	3	213275022	213279204	-1	NINJ2	ninjurin 2 [Source:HGNC Symbol;Acc:HGNC:7825]	protein_coding
ENSOARG00020014272	4.0705405	1.5552484	1.702673565	6.97E-10	1.35E-08	20	7751193	7782220	1	SYNGAP1	synaptic Ras GTPase activating protein 1 [Source:HGNC Symbol;Acc:HGNC:11497]	protein_coding
ENSOARG00020014304	0.11523625	0.523377	-2.08192819	1.36E-05	9.35E-05	12	41709350	41715297	-1	ANGPTL7	angiopoietin like 7 [Source:HGNC Symbol;Acc:HGNC:24078]	protein_coding
ENSOARG00020014315	0.0532455	0.571189	-3.137456191	1.22E-13	5.16E-12	X	17912800	18056822	-1	MAP3K15	mitogen-activated protein kinase kinase kinase 15 [Source:HGNC Symbol;Acc:HGNC:31689]	protein_coding
ENSOARG00020014392	0.0471715	0.2348296	-2.088357169	0.002048826	0.007772471	15	4088907	4095338	-1	DDI1	DNA damage inducible 1 homolog 1 [Source:HGNC Symbol;Acc:HGNC:18961]	protein_coding
ENSOARG00020014402	3.19308675	1.1943854	1.68301098	4.13E-06	3.28E-05	21	39693954	39706629	1	SNX15	sorting nexin 15 [Source:HGNC Symbol;Acc:HGNC:14978]	protein_coding
ENSOARG00020014446	1.93824375	0.7790634	1.61405929	8.63E-10	1.64E-08	25	26688792	26734622	1	SLC29A3	solute carrier family 29 member 3 [Source:HGNC Symbol;Acc:HGNC:23096]	protein_coding
ENSOARG00020014481	0.53362	0.131829	2.301095045	2.55E-07	2.70E-06	1	265079365	265130995	1	TRPM2	transient receptor potential cation channel subfamily M member 2 [Source:HGNC Symbol;Acc:HGNC:12339]	protein_coding
ENSOARG00020014539	0.862593	0.2965702	1.831884628	2.96E-12	9.36E-11	15	41695107	41813909	1	IRAG1	inositol 1,4,5-triphosphate receptor associated 1 [Source:HGNC Symbol;Acc:HGNC:7237]	protein_coding
ENSOARG00020014620	0.25727825	1.3632376	-2.649751157	3.35E-08	4.38E-07	14	38943046	38957757	-1			protein_coding
ENSOARG00020014666	2.681989	11.3370554	-1.775937286	7.05E-09	1.08E-07	24	36196617	36201484	1	ACHE	acetylcholinesterase (Cartwright blood group) [Source:HGNC Symbol;Acc:HGNC:108]	protein_coding
ENSOARG00020014728	0.31134225	1.832241	-1.984412967	2.03E-07	2.20E-06	11	48351342	48371685	1	MILR1	mast cell immunoglobulin like receptor 1 [Source:HGNC Symbol;Acc:HGNC:27570]	protein_coding
ENSOARG00020014786	0.02877675	0	7.497917189	0.000493693	0.002259009	20	21940934	21963031	1	GLYATL3	glycine-N-acyltransferase like 3 [Source:HGNC Symbol;Acc:HGNC:21349]	protein_coding
ENSOARG00020014834	1.6960485	6.2747064	-1.601208203	4.28E-06	3.38E-05	24	26648525	26654015	-1	CORO1A	coronin 1A [Source:HGNC Symbol;Acc:HGNC:2252]	protein_coding
ENSOARG00020014889	1.22255425	4.4368394	-1.573586616	7.36E-06	5.46E-05	16	57129297	57245141	1	MARCHF11	membrane associated ring-CH-type finger 11 [Source:HGNC Symbol;Acc:HGNC:33609]	protein_coding
ENSOARG00020014946	28.89611825	163.6934144	-2.178943434	1.31E-46	8.14E-43	5	41265385	41267752	1	GPX4	glutathione peroxidase 4 [Source:HGNC Symbol;Acc:HGNC:4556]	protein_coding
ENSOARG00020014963	0.052014	0	6.247824856	0.001759323	0.006795679	19	50207874	50211136	-1	GNAT1	G protein subunit alpha transducin 1 [Source:HGNC Symbol;Acc:HGNC:4393]	protein_coding
ENSOARG00020014968	11.74273925	10.8351412	1.827670231	1.58E-31	1.97E-28	16	57398371	57857143	-1	FBXL7	F-box and leucine rich repeat protein 7 [Source:HGNC Symbol;Acc:HGNC:13604]	protein_coding
ENSOARG00020015031	0.22292725	0	10.07291312	1.09E-07	1.27E-06	2	208735093	208793048	-1	DYTN	dystrotelin [Source:HGNC Symbol;Acc:HGNC:23279]	protein_coding
ENSOARG00020015100	0.22336825	0	5.49384627	0.002330075	0.008689395	5	49854304	49854928	1			protein_coding
ENSOARG00020015101	0.0212385	0.19406	-2.929809544	0.000106588	0.000589819	1	90319401	90334628	-1	SLC16A1		protein_coding
ENSOARG00020015132	0.241764	0.743502	-2.280719993	1.07E-07	1.25E-06	6	100098343	100189403	1	CDS1	CDP-diacylglycerol synthase 1 [Source:HGNC Symbol;Acc:HGNC:1800]	protein_coding
ENSOARG00020015166	0.108547	0.1659426	-2.748800409	0.000263611	0.001307623	5	1430912	1433522	1	CBY3	chibby family member 3 [Source:HGNC Symbol;Acc:HGNC:33278]	protein_coding
ENSOARG00020015182	0.0675245	0.3390916	-2.040897485	0.000640471	0.002837154	14	39185872	39214076	-1	CALB2	calbindin 2 [Source:HGNC Symbol;Acc:HGNC:1435]	protein_coding
ENSOARG00020015207	90.69700125	14.0622572	2.532560049	2.85E-49	2.66E-45	15	81587936	81588192	-1			protein_coding
ENSOARG00020015228	1.955659	9.4562766	-2.030730559	6.80E-05	0.000396465	16	2425123	2848360	1	KCNIP1	potassium voltage-gated channel interacting protein 1 [Source:HGNC Symbol;Acc:HGNC:15521]	protein_coding
ENSOARG00020015243	7.89191925	1.9867896	2.318514105	5.90E-16	3.93E-14	11	26928247	26974403	1	ACAP1	ArfGAP with coiled-coil, ankyrin repeat and PH domains 1 [Source:HGNC Symbol;Acc:HGNC:16467]	protein_coding
ENSOARG00020015290	3.7725765	1.7202346	1.842026145	8.56E-17	6.78E-15	24	28459924	28475903	1			protein_coding
ENSOARG00020015301	9.84051275	4.2520598	1.520504115	5.03E-12	1.51E-10	14	988353	1008125	1	MTSS2	MTSS I-BAR domain containing 2 [Source:HGNC Symbol;Acc:HGNC:25094]	protein_coding
ENSOARG00020015347	8.9439915	2.5037902	1.877320855	1.13E-16	8.55E-15	11	21203787	21214085	1	NSRP1	nuclear speckle splicing regulatory protein 1 [Source:HGNC Symbol;Acc:HGNC:25305]	protein_coding
ENSOARG00020015371	0.17165925	2.4292024	-3.359296687	0.000114103	0.000626391	24	9982586	10012708	-1	TVP23A	trans-golgi network vesicle protein 23 homolog A [Source:HGNC Symbol;Acc:HGNC:20398]	protein_coding
ENSOARG00020015377	0.57500025	2.2586636	-1.551898889	0.001749409	0.006761581	17	19472137	19738941	1	SLC7A11	solute carrier family 7 member 11 [Source:HGNC Symbol;Acc:HGNC:11059]	protein_coding
ENSOARG00020015444	31.62547675	112.5433304	-1.546230469	9.34E-17	7.33E-15	5	41354413	41361892	1	ATP5F1D	ATP synthase F1 subunit delta [Source:HGNC Symbol;Acc:HGNC:837]	protein_coding
ENSOARG00020015464	0.10422975	0.6594474	-2.639475087	4.48E-21	8.55E-19	7	75141430	75145578	-1	GPX2	glutathione peroxidase 2 [Source:HGNC Symbol;Acc:HGNC:4554]	protein_coding
ENSOARG00020015488	2.35705	0.4920686	2.538214412	7.70E-08	9.24E-07	X	71850130	71859911	-1	HMGN5	high mobility group nucleosome binding domain 5 [Source:HGNC Symbol;Acc:HGNC:8013]	protein_coding
ENSOARG00020015512	2.22386175	0.7355568	1.907063676	5.79E-05	0.00034295	24	26700233	26706161	1	GDPD3	glycerophosphodiester phosphodiesterase domain containing 3 [Source:HGNC Symbol;Acc:HGNC:28638]	protein_coding
ENSOARG00020015554	6.059276	2.4052416	1.683923408	3.29E-08	4.31E-07	3	134402284	134416410	-1	ACVRL1	activin A receptor like type 1 [Source:HGNC Symbol;Acc:HGNC:175]	protein_coding
ENSOARG00020015597	0.62344675	0.2177008	1.814678564	0.00271319	0.009921977	X	55962258	55971249	1	PRICKLE3	prickle planar cell polarity protein 3 [Source:HGNC Symbol;Acc:HGNC:6645]	protein_coding
ENSOARG00020015623	36.8132585	12.8960416	1.77621001	6.76E-24	2.18E-21	7	21606402	21617328	1			protein_coding
ENSOARG00020015684	27.05257575	10.6654576	1.673214536	1.87E-25	8.13E-23	2	238114953	238141358	1	SRSF4	serine and arginine rich splicing factor 4 [Source:HGNC Symbol;Acc:HGNC:10786]	protein_coding
ENSOARG00020015754	0.57728975	0.2303848	1.546654052	0.001524154	0.005992653	2	221437313	221459800	1	ASIC4	acid sensing ion channel subunit family member 4 [Source:HGNC Symbol;Acc:HGNC:21263]	protein_coding
ENSOARG00020015756	0.89388375	7.5221328	-2.738845973	1.74E-05	0.000117653	17	54685355	54741015	1	CCDC63	coiled-coil domain containing 63 [Source:HGNC Symbol;Acc:HGNC:26669]	protein_coding
ENSOARG00020015824	0.27214925	1.0279322	-1.62942252	5.18E-05	0.000310283	11	43778041	43778280	1			protein_coding
ENSOARG00020015831	0.7652495	8.9234728	-3.213896589	1.08E-27	7.47E-25	19	26013111	26241178	-1	CHL1	cell adhesion molecule L1 like [Source:HGNC Symbol;Acc:HGNC:1939]	protein_coding
ENSOARG00020015843	0.04218725	0.2286542	-2.107157093	1.31E-07	1.49E-06	18	54831515	55020540	1	SLC24A4	solute carrier family 24 member 4 [Source:HGNC Symbol;Acc:HGNC:10978]	protein_coding
ENSOARG00020015862	0	0.0154134	-8.348996056	0.001281888	0.005178574	3	214067811	214133210	-1	CACNA2D4	calcium voltage-gated channel auxiliary subunit alpha2delta 4 [Source:HGNC Symbol;Acc:HGNC:20202]	protein_coding
ENSOARG00020015944	0.0196805	0.1221202	-2.329457391	0.000344835	0.001657692	11	39478132	39482859	1			protein_coding
ENSOARG00020015955	1.372729	4.3026178	-1.824866497	5.50E-11	1.33E-09	11	54385913	54391163	-1	METTL23	methyltransferase 23, arginine [Source:HGNC Symbol;Acc:HGNC:26988]	protein_coding
ENSOARG00020015968	0.047875	1.1845344	-4.404821153	4.94E-06	3.83E-05	19	58912235	58912759	1	GP9	glycoprotein IX platelet [Source:HGNC Symbol;Acc:HGNC:4444]	protein_coding
ENSOARG00020016002	36.134099	16.2038118	1.737361597	3.10E-10	6.47E-09	21	9461718	11830648	1	DLG2	discs large MAGUK scaffold protein 2 [Source:HGNC Symbol;Acc:HGNC:2901]	protein_coding
ENSOARG00020016028	0	0.1405698	-11.36405162	1.29E-05	8.94E-05	9	55118323	55177129	1	IL7	interleukin 7 [Source:NCBI gene (formerly Entrezgene);Acc:443341]	protein_coding
ENSOARG00020016076	1.0257765	0.4793998	2.137391909	8.03E-10	1.54E-08	20	26793907	26796557	1	LTB	lymphotoxin beta [Source:HGNC Symbol;Acc:HGNC:6711]	protein_coding
ENSOARG00020016194	0.160048	0.8546614	-2.196879884	5.89E-07	5.74E-06	11	54243618	54311716	-1	MGAT5B	alpha-1,6-mannosylglycoprotein 6-beta-N-acetylglucosaminyltransferase B [Source:HGNC Symbol;Acc:HGNC:24140]	protein_coding
ENSOARG00020016309	11.3428985	93.9323306	-2.791392815	5.49E-05	0.000327273	9	55888842	55947813	1	STMN2	stathmin 2 [Source:HGNC Symbol;Acc:HGNC:10577]	protein_coding
ENSOARG00020016333	0.05914575	0.6614792	-3.011532701	0.000803912	0.003449828	16	39247887	39291842	1	PRLR	prolactin receptor [Source:HGNC Symbol;Acc:HGNC:9446]	protein_coding
ENSOARG00020016406	1.8564365	8.6419882	-1.93045029	1.98E-05	0.000131297	24	835043	840664	1	ARHGDIG	Rho GDP dissociation inhibitor gamma [Source:HGNC Symbol;Acc:HGNC:680]	protein_coding
ENSOARG00020016446	2.79980375	10.4336704	-1.627073774	1.28E-13	5.37E-12	7	65679133	65697710	1	LGALS3	galectin 3 [Source:HGNC Symbol;Acc:HGNC:6563]	protein_coding
ENSOARG00020016555	0.94937825	3.463338	-1.581066369	1.31E-08	1.89E-07	4	115554383	115579841	-1	WDR86	WD repeat domain 86 [Source:HGNC Symbol;Acc:HGNC:28020]	protein_coding
ENSOARG00020016566	0.525458	0.0015808	7.015175212	0.00044096	0.002056784	15	50366443	50370734	1			protein_coding
ENSOARG00020016606	0	0.1035912	-9.637267715	8.09E-06	5.96E-05	14	54965371	55001551	1	SULT2B1	sulfotransferase family 2B member 1 [Source:HGNC Symbol;Acc:HGNC:11459]	protein_coding
ENSOARG00020016636	4.51124075	14.1734742	-1.763980123	3.28E-09	5.37E-08	5	17866396	17870921	-1	NMRK2	nicotinamide riboside kinase 2 [Source:HGNC Symbol;Acc:HGNC:17871]	protein_coding
ENSOARG00020016656	20.0573265	8.50356	1.720333558	1.53E-24	5.73E-22	18	62591378	62735303	1	EVL	Enah/Vasp-like [Source:HGNC Symbol;Acc:HGNC:20234]	protein_coding
ENSOARG00020016699	4.13333875	1.7062728	1.54883216	2.99E-05	0.000189918	18	55420002	55575947	-1	ITPK1	inositol-tetrakisphosphate 1-kinase [Source:HGNC Symbol;Acc:HGNC:6177]	protein_coding
ENSOARG00020016748	0.040229	0	8.529333797	1.49E-05	0.000101971	23	4295013	4321849	-1	C18orf63	chromosome 18 open reading frame 63 [Source:HGNC Symbol;Acc:HGNC:40037]	protein_coding
ENSOARG00020016753	0.40136475	1.7417608	-1.846786065	0.000540895	0.00244299	1	12589619	12597644	1	MANEAL	mannosidase endo-alpha like [Source:HGNC Symbol;Acc:HGNC:26452]	protein_coding
ENSOARG00020016792	9.60915275	3.330778	1.830838611	2.41E-08	3.27E-07	21	26050915	26345384	1	PKNOX2	PBX/knotted 1 homeobox 2 [Source:HGNC Symbol;Acc:HGNC:16714]	protein_coding
ENSOARG00020016808	0	0.022777	-9.729174355	3.62E-06	2.92E-05	X	125770422	125881152	1	GUCY2F	guanylate cyclase 2F, retinal [Source:HGNC Symbol;Acc:HGNC:4691]	protein_coding
ENSOARG00020016862	1.26997325	0.5240258	1.603275714	4.57E-05	0.000277938	13	72084370	72116720	1	L3MBTL1	L3MBTL histone methyl-lysine binding protein 1 [Source:HGNC Symbol;Acc:HGNC:15905]	protein_coding
ENSOARG00020016992	11.44615825	4.2668416	1.610365724	6.25E-14	2.83E-12	3	214171303	214627675	1	CACNA1C	calcium voltage-gated channel subunit alpha1 C [Source:HGNC Symbol;Acc:HGNC:1390]	protein_coding
ENSOARG00020017060	23.0398125	89.7064956	-1.672027513	1.83E-24	6.71E-22	7	21639241	21644701	1	PSMB5	proteasome 20S subunit beta 5 [Source:HGNC Symbol;Acc:HGNC:9542]	protein_coding
ENSOARG00020017071	0.0018315	0.1105134	-5.226014234	5.22E-05	0.000312339	1	106289465	106295860	1	TMEM79	transmembrane protein 79 [Source:HGNC Symbol;Acc:HGNC:28196]	protein_coding
ENSOARG00020017075	0.182452	1.0670362	-2.302459111	2.95E-10	6.17E-09	14	56344448	56350154	-1	GARIN5A	golgi associated RAB2 interactor 5A [Source:HGNC Symbol;Acc:HGNC:25107]	protein_coding
ENSOARG00020017113	1.015749	0.3060888	1.938474845	1.11E-06	1.02E-05	14	45453502	45493897	-1			protein_coding
ENSOARG00020017148	0	0.0952464	-9.261159881	0.000491705	0.002254394	22	14654196	14676443	1	FFAR4	free fatty acid receptor 4 [Source:HGNC Symbol;Acc:HGNC:19061]	protein_coding
ENSOARG00020017158	14.314929	5.7729934	1.704094775	1.43E-11	3.88E-10	9	56919808	57260307	-1	ZNF704	zinc finger protein 704 [Source:HGNC Symbol;Acc:HGNC:32291]	protein_coding
ENSOARG00020017224	1.03469125	0.866425	2.632875951	2.64E-13	1.03E-11	13	59912289	59912956	-1			protein_coding
ENSOARG00020017230	10.469046	4.4141458	1.541176991	6.06E-06	4.58E-05	11	26910321	26913587	-1	GPS2	G protein pathway suppressor 2 [Source:HGNC Symbol;Acc:HGNC:4550]	protein_coding
ENSOARG00020017231	14.775125	4.5608634	2.005039574	8.41E-28	6.04E-25	7	36129454	36243209	1			protein_coding
ENSOARG00020017235	0.56658475	0.1086358	2.676168479	2.93E-07	3.05E-06	12	55673883	55733482	1	TNN	tenascin N [Source:HGNC Symbol;Acc:HGNC:22942]	protein_coding
ENSOARG00020017247	0.05401475	0.3292664	-2.292596458	0.001179969	0.00481475	24	18985775	19043812	1	ACSM3	acyl-CoA synthetase medium chain family member 3 [Source:HGNC Symbol;Acc:HGNC:10522]	protein_coding
ENSOARG00020017264	0.06546625	2.3929782	-3.645068039	1.59E-10	3.49E-09	22	14694811	14755744	1	PDE6C	phosphodiesterase 6C [Source:HGNC Symbol;Acc:HGNC:8787]	protein_coding
ENSOARG00020017268	0.11671875	0.5948878	-2.070398308	2.08E-09	3.58E-08	18	55847362	56117734	1	UNC79	unc-79 homolog, NALCN channel complex subunit [Source:HGNC Symbol;Acc:HGNC:19966]	protein_coding
ENSOARG00020017296	3.3356955	1.0958878	2.420812031	7.60E-09	1.15E-07	4	11558214	11671817	-1	CALCR	calcitonin receptor [Source:HGNC Symbol;Acc:HGNC:1440]	protein_coding
ENSOARG00020017325	1.74274	1.576538	1.828216446	7.61E-12	2.22E-10	3	8495703	8498036	1	PTRH1	peptidyl-tRNA hydrolase 1 homolog [Source:HGNC Symbol;Acc:HGNC:27039]	protein_coding
ENSOARG00020017347	1.707159	0.4575736	2.188154278	2.61E-17	2.31E-15	4	116080818	116136346	1	GALNTL5	polypeptide N-acetylgalactosaminyltransferase like 5 [Source:HGNC Symbol;Acc:HGNC:21725]	protein_coding
ENSOARG00020017442	49.9828185	30.7528392	1.617406506	4.98E-13	1.82E-11	13	33154629	33353670	-1	ZEB1	zinc finger E-box binding homeobox 1 [Source:HGNC Symbol;Acc:HGNC:11642]	protein_coding
ENSOARG00020017488	0.166506	0.7714548	-1.906624328	2.02E-05	0.000134093	2	244422035	244449339	1	WNT4	Wnt family member 4 [Source:HGNC Symbol;Acc:HGNC:12783]	protein_coding
ENSOARG00020017535	1.620064	2.1028938	-1.800805191	5.53E-12	1.65E-10	10	72219692	72322248	1	CLDN10	claudin 10 [Source:HGNC Symbol;Acc:HGNC:2033]	protein_coding
ENSOARG00020017561	4.6935505	2.1497876	1.90806533	8.27E-11	1.96E-09	1	106437160	106473413	-1	MEF2D	myocyte enhancer factor 2D [Source:HGNC Symbol;Acc:HGNC:6997]	protein_coding
ENSOARG00020017575	0.1116845	0	7.029040905	2.66E-05	0.000171352	2	40213106	40216913	1	GNRH1	gonadotropin releasing hormone 1 [Source:HGNC Symbol;Acc:HGNC:4419]	protein_coding
ENSOARG00020017625	2.4731125	1.004248	1.636439414	1.38E-08	1.98E-07	3	20426	230840	-1	CACNA1B	calcium voltage-gated channel subunit alpha1 B [Source:HGNC Symbol;Acc:HGNC:1389]	protein_coding
ENSOARG00020017685	0.0892415	0	8.895682727	2.96E-06	2.44E-05	11	43564729	43565493	-1	PYY	peptide YY [Source:HGNC Symbol;Acc:HGNC:9748]	protein_coding
ENSOARG00020017686	0.79507575	2.5776034	-1.708576683	0.0025265	0.009338002	11	26860773	26863167	-1	CLDN7	claudin 7 [Source:HGNC Symbol;Acc:HGNC:2049]	protein_coding
ENSOARG00020017799	0.57863325	0.211343	1.740545161	1.29E-07	1.47E-06	14	56483723	56536490	-1	SHANK1	SH3 and multiple ankyrin repeat domains 1 [Source:HGNC Symbol;Acc:HGNC:15474]	protein_coding
ENSOARG00020017822	0.0136685	0.2278718	-3.298758917	0.000824825	0.00352827	12	51330134	51348784	-1			protein_coding
ENSOARG00020017850	0.08763275	0.328598	-1.958391367	3.63E-05	0.000226378	11	20756658	20761675	-1	ABHD15	abhydrolase domain containing 15 [Source:HGNC Symbol;Acc:HGNC:26971]	protein_coding
ENSOARG00020017943	0.61938525	2.0993204	-1.727748864	0.000185863	0.00096368	14	50070967	50087237	1	TMEM91	transmembrane protein 91 [Source:HGNC Symbol;Acc:HGNC:32393]	protein_coding
ENSOARG00020018006	0.20071175	1.45655	-2.650825719	4.31E-05	0.000263659	5	48310950	48325117	-1	SLC23A1	solute carrier family 23 member 1 [Source:HGNC Symbol;Acc:HGNC:10974]	protein_coding
ENSOARG00020018022	0.006435	0	8.222651953	0.002005611	0.007630227	2	203815321	203940242	-1	C2CD6	C2 calcium dependent domain containing 6 [Source:HGNC Symbol;Acc:HGNC:14438]	protein_coding
ENSOARG00020018023	0.05629075	0.5524944	-3.386027431	0.00029948	0.001468	1	101691309	101698009	1	OAZ3	ornithine decarboxylase antizyme 3 [Source:NCBI gene (formerly Entrezgene);Acc:101119005]	protein_coding
ENSOARG00020018036	11.1835995	3.4671432	1.966967831	4.82E-07	4.80E-06	3	132511638	132514883	-1	HOXC9	homeobox C9 [Source:HGNC Symbol;Acc:HGNC:5130]	protein_coding
ENSOARG00020018054	1.97153175	92.287652	-5.28016913	4.53E-06	3.56E-05	2	238543743	238544021	1			protein_coding
ENSOARG00020018150	0.11574225	0.7569888	-2.42012013	2.51E-06	2.10E-05	7	18219863	18220039	-1			protein_coding
ENSOARG00020018200	0	0.044095	-10.2996781	6.23E-06	4.69E-05	8	57074892	57164841	1	ENPP3	ectonucleotide pyrophosphatase/phosphodiesterase 3 [Source:HGNC Symbol;Acc:HGNC:3358]	protein_coding
ENSOARG00020018255	21.739261	8.4708958	1.648995886	5.78E-20	9.11E-18	1	112558567	112570870	-1	PFDN2	prefoldin subunit 2 [Source:HGNC Symbol;Acc:HGNC:8867]	protein_coding
ENSOARG00020018274	0.38560075	0.0088398	5.513707783	5.70E-05	0.000338522	2	9408762	9422174	-1			protein_coding
ENSOARG00020018339	24.56040725	7.296733	1.960501785	2.87E-15	1.68E-13	2	9427353	9575641	-1	COL27A1	collagen type XXVII alpha 1 chain [Source:HGNC Symbol;Acc:HGNC:22986]	protein_coding
ENSOARG00020018412	6.3421265	3.1221864	1.732929963	3.10E-27	2.07E-24	1	28744057	28909666	-1	SSBP3	single stranded DNA binding protein 3 [Source:HGNC Symbol;Acc:HGNC:15674]	protein_coding
ENSOARG00020018416	7.24125525	3.1495374	1.670368837	1.38E-11	3.77E-10	24	11200549	11801499	1	SNX29	sorting nexin 29 [Source:HGNC Symbol;Acc:HGNC:30542]	protein_coding
ENSOARG00020018423	16.217875	5.7883254	1.701698655	6.13E-23	1.47E-20	22	33002702	33202278	1	TCF7L2	transcription factor 7 like 2 [Source:HGNC Symbol;Acc:HGNC:11641]	protein_coding
ENSOARG00020018435	0.0287445	0.2236572	-2.609777121	2.32E-06	1.96E-05	16	4153581	4159551	1	EFCAB9	EF-hand calcium binding domain 9 [Source:HGNC Symbol;Acc:HGNC:34530]	protein_coding
ENSOARG00020018531	0.022431	0	7.737314529	0.000464272	0.002152617	18	66343910	66366526	1	ASPG	asparaginase [Source:HGNC Symbol;Acc:HGNC:20123]	protein_coding
ENSOARG00020018553	0.281375	3.0690544	-3.124027661	5.05E-16	3.43E-14	2	244707190	244715359	-1	LDLRAD2	low density lipoprotein receptor class A domain containing 2 [Source:HGNC Symbol;Acc:HGNC:32071]	protein_coding
ENSOARG00020018607	7.7330415	4.6819278	1.964776566	1.09E-13	4.62E-12	12	51685696	53006490	-1	KAZN	kazrin, periplakin interacting protein [Source:HGNC Symbol;Acc:HGNC:29173]	protein_coding
ENSOARG00020018634	3.7533065	21.1411234	-1.86264703	5.90E-07	5.74E-06	2	225205301	225210042	1	KCNE4	potassium voltage-gated channel subfamily E regulatory subunit 4 [Source:HGNC Symbol;Acc:HGNC:6244]	protein_coding
ENSOARG00020018670	0.12035575	1.1705284	-2.979272733	0.002125569	0.008022864	2	225801676	225898856	-1	SCG2	secretogranin II [Source:HGNC Symbol;Acc:HGNC:10575]	protein_coding
ENSOARG00020018688	0.38434775	0.0882708	2.68377307	0.000480187	0.002210494	12	43728245	43775008	1	SLC2A5	solute carrier family 2 (facilitated glucose/fructose transporter), member 5 [Source:NCBI gene (formerly Entrezgene);Acc:443507]	protein_coding
ENSOARG00020018794	7.24884975	2.3853056	1.895742505	1.08E-14	5.77E-13	X	113941622	113981190	-1	ELF4	E74 like ETS transcription factor 4 [Source:HGNC Symbol;Acc:HGNC:3319]	protein_coding
ENSOARG00020018823	23.372353	7.7558226	1.872348717	3.75E-07	3.82E-06	10	55937648	55947563	-1	SPRY2	sprouty RTK signaling antagonist 2 [Source:HGNC Symbol;Acc:HGNC:11270]	protein_coding
ENSOARG00020018828	0	0.076681	-9.518961482	3.72E-08	4.78E-07	1	29054059	29083280	-1	FAM151A	family with sequence similarity 151 member A [Source:HGNC Symbol;Acc:HGNC:25032]	protein_coding
ENSOARG00020018860	0.5914015	4.3083032	-2.459851434	8.66E-05	0.000491871	3	157875149	158054097	1	TAFA2	TAFA chemokine like family member 2 [Source:HGNC Symbol;Acc:HGNC:21589]	protein_coding
ENSOARG00020018914	0.20849575	0.927937	-2.040963031	1.24E-07	1.43E-06	14	1943410	1949043	-1	LDHD	lactate dehydrogenase D [Source:HGNC Symbol;Acc:HGNC:19708]	protein_coding
ENSOARG00020018956	0.1370965	0.8120268	-2.229448686	1.39E-07	1.58E-06	2	210479814	210577434	1	PTH2R	parathyroid hormone 2 receptor [Source:HGNC Symbol;Acc:HGNC:9609]	protein_coding
ENSOARG00020018963	0.601932	5.926195	-2.980568617	8.32E-06	6.10E-05	6	115746605	115750411	-1	HMX1	H6 family homeobox 1 [Source:HGNC Symbol;Acc:HGNC:5017]	protein_coding
ENSOARG00020018978	0	0.1351802	-10.00834914	0.000141053	0.000752872	12	43809074	43844008	-1	CA6	carbonic anhydrase 6 [Source:HGNC Symbol;Acc:HGNC:1380]	protein_coding
ENSOARG00020019079	2.61610275	0.7382422	2.133691178	4.00E-13	1.50E-11	22	33600390	33683869	-1	NRAP	nebulin related anchoring protein [Source:HGNC Symbol;Acc:HGNC:7988]	protein_coding
ENSOARG00020019161	0.74566975	11.2441034	-3.671697488	0.001678233	0.006517504	5	15844241	15855958	1	TUBB4A	tubulin beta 4A class IVa [Source:HGNC Symbol;Acc:HGNC:20774]	protein_coding
ENSOARG00020019185	2.938702	1.1671742	1.627247255	2.82E-06	2.33E-05	5	3503308	3513181	1	GMIP	GEM interacting protein [Source:HGNC Symbol;Acc:HGNC:24852]	protein_coding
ENSOARG00020019369	0.03700075	0.8525078	-4.203571187	0.000108861	0.000601149	18	66799632	66811403	-1	TMEM179	transmembrane protein 179 [Source:HGNC Symbol;Acc:HGNC:20137]	protein_coding
ENSOARG00020019378	1.49904025	0.4697012	2.77431277	1.76E-05	0.000118399	14	51063922	51079757	1			protein_coding
ENSOARG00020019398	14.6865795	54.4435204	-1.59602189	1.07E-16	8.25E-15	X	56178371	56182653	1	TIMM17B	translocase of inner mitochondrial membrane 17B [Source:HGNC Symbol;Acc:HGNC:17310]	protein_coding
ENSOARG00020019427	13.9059545	8.9615682	1.626973229	6.25E-13	2.23E-11	8	72987205	73430663	1	UST	uronyl 2-sulfotransferase [Source:HGNC Symbol;Acc:HGNC:17223]	protein_coding
ENSOARG00020019461	2.08883425	0.9876894	1.869441414	4.61E-05	0.000279547	14	55219901	55228189	-1	TULP2	TUB like protein 2 [Source:HGNC Symbol;Acc:HGNC:12424]	protein_coding
ENSOARG00020019476	4.503472	3.8205104	1.794447827	1.11E-14	5.90E-13	15	72701861	72889216	1	HSD17B12	hydroxysteroid 17-beta dehydrogenase 12 [Source:HGNC Symbol;Acc:HGNC:18646]	protein_coding
ENSOARG00020019477	0.132956	0.617491	-1.891286885	0.002512081	0.009293903	12	72629017	72821905	-1	SYT14	synaptotagmin 14 [Source:HGNC Symbol;Acc:HGNC:23143]	protein_coding
ENSOARG00020019500	14.171798	7.7404742	1.778819068	3.79E-19	4.68E-17	5	51461116	51938080	1	ARHGAP26	Rho GTPase activating protein 26 [Source:HGNC Symbol;Acc:HGNC:17073]	protein_coding
ENSOARG00020019519	1.1325005	4.6502938	-1.892135023	4.78E-06	3.73E-05	7	77561712	77602006	1	ARG2	arginase 2 [Source:HGNC Symbol;Acc:HGNC:664]	protein_coding
ENSOARG00020019527	4.687985	1.2174238	2.243332703	1.59E-11	4.29E-10	5	3602782	3609754	-1	CILP2	cartilage intermediate layer protein 2 [Source:HGNC Symbol;Acc:HGNC:24213]	protein_coding
ENSOARG00020019570	3.475491	1.4310786	1.513399845	1.46E-15	9.06E-14	2	211472573	211685930	1	UNC80	unc-80 homolog, NALCN channel complex subunit [Source:HGNC Symbol;Acc:HGNC:26582]	protein_coding
ENSOARG00020019576	3.69084125	13.830678	-1.613974059	2.75E-15	1.62E-13	11	47704998	47707419	-1	LIMD2	LIM domain containing 2 [Source:HGNC Symbol;Acc:HGNC:28142]	protein_coding
ENSOARG00020019633	1.7361625	0.199074	3.410859358	1.10E-07	1.28E-06	5	3611356	3621376	-1	YJEFN3	YjeF N-terminal domain containing 3 [Source:HGNC Symbol;Acc:HGNC:24785]	protein_coding
ENSOARG00020019665	35.688553	14.236194	1.613691004	1.32E-19	1.87E-17	21	43917798	43937970	1	CTTN	cortactin [Source:HGNC Symbol;Acc:HGNC:3338]	protein_coding
ENSOARG00020019721	0.13423075	1.311735	-3.04838398	0.000718141	0.003131449	18	22286425	22323487	-1	AP3B2	adaptor related protein complex 3 subunit beta 2 [Source:HGNC Symbol;Acc:HGNC:567]	protein_coding
ENSOARG00020019908	1.3653305	4.8710782	-1.536982035	0.000604481	0.002694343	24	1117453	1119455	-1			protein_coding
ENSOARG00020019931	4.251191	1.5651352	1.794372028	1.22E-15	7.69E-14	20	16779347	16816521	1	CUL9	cullin 9 [Source:HGNC Symbol;Acc:HGNC:15982]	protein_coding
ENSOARG00020019980	0.034921	0	7.299442358	0.001295099	0.005222903	14	14049143	14061268	1	CPNE7	copine 7 [Source:HGNC Symbol;Acc:HGNC:2320]	protein_coding
ENSOARG00020020028	0.0857045	0.8015742	-2.851507121	0.001422768	0.005660762	5	16027351	16027611	-1			protein_coding
ENSOARG00020020116	2.3077855	0.9593814	2.014741915	1.56E-08	2.21E-07	6	116312517	116323473	-1	MSANTD1	Myb/SANT DNA binding domain containing 1 [Source:HGNC Symbol;Acc:HGNC:33741]	protein_coding
ENSOARG00020020126	0	0.0643746	-9.413363244	2.09E-05	0.000137731	2	239134697	239166582	-1	SMPDL3B	sphingomyelin phosphodiesterase acid like 3B [Source:HGNC Symbol;Acc:HGNC:21416]	protein_coding
ENSOARG00020020197	22.38219775	83.331595	-1.607231147	1.99E-13	7.94E-12	14	45766244	45767684	1	PSENEN	presenilin enhancer, gamma-secretase subunit [Source:HGNC Symbol;Acc:HGNC:30100]	protein_coding
ENSOARG00020020269	0.05176075	0.4487602	-2.830206212	3.12E-08	4.13E-07	11	28709263	28758075	1	USP43	ubiquitin specific peptidase 43 [Source:HGNC Symbol;Acc:HGNC:20072]	protein_coding
ENSOARG00020020337	14.930445	58.1213654	-1.675233657	2.10E-18	2.28E-16	24	27117467	27128242	-1	DCTPP1	dCTP pyrophosphatase 1 [Source:HGNC Symbol;Acc:HGNC:28777]	protein_coding
ENSOARG00020020381	1.31958225	18.8436016	-3.584450768	6.16E-30	6.06E-27	14	63905105	63924448	1			protein_coding
ENSOARG00020020386	8.2367665	22.127904	-1.557952755	1.54E-12	5.10E-11	11	14468382	14468647	1			protein_coding
ENSOARG00020020399	0.67638125	0.2013178	2.025959197	0.000837589	0.003574682	5	54889508	55041209	1	SH3RF2	SH3 domain containing ring finger 2 [Source:HGNC Symbol;Acc:HGNC:26299]	protein_coding
ENSOARG00020020440	7.05782975	2.7972806	1.553710619	2.04E-09	3.53E-08	11	20224150	20262431	-1	PHF12	PHD finger protein 12 [Source:HGNC Symbol;Acc:HGNC:20816]	protein_coding
ENSOARG00020020481	5.712757	0.0128306	6.967162658	1.17E-09	2.15E-08	11	8908586	8938742	1	LPO	lactoperoxidase [Source:NCBI gene (formerly Entrezgene);Acc:443004]	protein_coding
ENSOARG00020020544	0.9035205	5.2314264	-2.684807098	2.84E-35	7.59E-32	2	131643884	131670481	-1	PLEKHA3	pleckstrin homology domain containing A3 [Source:HGNC Symbol;Acc:HGNC:14338]	protein_coding
ENSOARG00020020576	0.00814225	0.2876608	-4.623140125	0.000492879	0.002257617	15	43368868	43378373	1	C11orf16	chromosome 11 open reading frame 16 [Source:HGNC Symbol;Acc:HGNC:1169]	protein_coding
ENSOARG00020020607	3.00646925	10.4094042	-1.574855795	1.54E-11	4.16E-10	2	179589267	181241069	1	DPP10	dipeptidyl peptidase like 10 [Source:HGNC Symbol;Acc:HGNC:20823]	protein_coding
ENSOARG00020020663	0.09777275	0.692653	-3.267256054	3.49E-05	0.000217985	11	38356796	38361712	-1	LRRC46	leucine rich repeat containing 46 [Source:HGNC Symbol;Acc:HGNC:25047]	protein_coding
ENSOARG00020020681	0.401393	1.999113	-2.036037459	4.33E-05	0.000264486	8	59425427	59492022	-1	SLC2A12	solute carrier family 2 member 12 [Source:HGNC Symbol;Acc:HGNC:18067]	protein_coding
ENSOARG00020020709	6.782731	14.0438606	-1.769880311	3.86E-09	6.20E-08	5	79488657	79806947	1	ATG10	autophagy related 10 [Source:HGNC Symbol;Acc:HGNC:20315]	protein_coding
ENSOARG00020020726	0	0.0658488	-9.53628171	0.000350187	0.001678238	4	13363165	13398961	-1	PON3	paraoxonase 3 [Source:HGNC Symbol;Acc:HGNC:9206]	protein_coding
ENSOARG00020020728	1.955933	6.8995208	-1.611389786	1.19E-05	8.34E-05	22	18747479	18752540	-1	SFRP5	secreted frizzled related protein 5 [Source:HGNC Symbol;Acc:HGNC:10779]	protein_coding
ENSOARG00020020745	0.10721325	0.269985	-2.849472362	0.00145606	0.005766194	3	135407796	135419318	-1		thiol methyltransferase 1A [Source:HGNC Symbol;Acc:HGNC:24550]	protein_coding
ENSOARG00020020753	0.39315875	2.715953	-2.045732245	9.27E-06	6.71E-05	2	131683246	131691210	-1	PJVK	pejvakin [Source:HGNC Symbol;Acc:HGNC:29502]	protein_coding
ENSOARG00020020830	2.372183	9.163361	-1.629331682	9.25E-05	0.000522302	5	49030190	49100098	1	CYSTM1	cysteine rich transmembrane module containing 1 [Source:HGNC Symbol;Acc:HGNC:30239]	protein_coding
ENSOARG00020020841	0.22641825	1.5036598	-2.387127898	0.000305856	0.001494159	16	6622572	6628458	1	MSX2	msh homeobox 2 [Source:HGNC Symbol;Acc:HGNC:7392]	protein_coding
ENSOARG00020020914	13.7090275	5.6570696	1.559625013	2.69E-15	1.59E-13	11	14272079	14301480	-1	TAF15	TATA-box binding protein associated factor 15 [Source:HGNC Symbol;Acc:HGNC:11547]	protein_coding
ENSOARG00020020928	1.8338	0.6467902	1.804348363	3.81E-05	0.000236308	14	34444335	34463660	1	SLC9A5	solute carrier family 9 member A5 [Source:HGNC Symbol;Acc:HGNC:11078]	protein_coding
ENSOARG00020020932	0.95575225	7.4728472	-2.700514123	1.06E-17	1.02E-15	22	18835555	18998150	-1	CRTAC1	cartilage acidic protein 1 [Source:HGNC Symbol;Acc:HGNC:14882]	protein_coding
ENSOARG00020020999	0.220139	0.0668664	2.4841148	0.000275484	0.001360735	12	79706493	79772110	-1	LGR6	leucine rich repeat containing G protein-coupled receptor 6 [Source:HGNC Symbol;Acc:HGNC:19719]	protein_coding
ENSOARG00020021007	220.720499	2012.784424	-2.70303653	2.20E-12	7.14E-11	20	24880100	24893816	-1	GSTA4	glutathione S-transferase alpha 4 [Source:HGNC Symbol;Acc:HGNC:4629]	protein_coding
ENSOARG00020021009	0.608355	0.1851804	1.990357972	1.07E-06	9.81E-06	11	28116385	28170547	-1	PIK3R6	phosphoinositide-3-kinase regulatory subunit 6 [Source:HGNC Symbol;Acc:HGNC:27101]	protein_coding
ENSOARG00020021079	1.8614225	7.1220098	-1.654802627	8.73E-12	2.49E-10	23	42641339	42673152	1	APCDD1	APC down-regulated 1 [Source:HGNC Symbol;Acc:HGNC:15718]	protein_coding
ENSOARG00020021111	0.64847675	8.9045326	-3.494262496	1.40E-06	1.25E-05	21	37561964	37564823	1	GNG3	G protein subunit gamma 3 [Source:HGNC Symbol;Acc:HGNC:4405]	protein_coding
ENSOARG00020021152	0.514914	2.294396	-1.877510961	1.87E-18	2.06E-16	5	42124631	42126615	1	LEAP2	liver enriched antimicrobial peptide 2 [Source:HGNC Symbol;Acc:HGNC:29571]	protein_coding
ENSOARG00020021158	1.21610325	6.5763798	-2.352819302	2.54E-05	0.000164054	11	20095304	20098100	-1	TLCD1	TLC domain containing 1 [Source:HGNC Symbol;Acc:HGNC:25177]	protein_coding
ENSOARG00020021169	4.726827	17.2959272	-1.591063383	1.26E-07	1.44E-06	24	33994748	33999782	1	ABHD11	abhydrolase domain containing 11 [Source:HGNC Symbol;Acc:HGNC:16407]	protein_coding
ENSOARG00020021263	1.02807775	3.3589078	-1.522949601	3.18E-06	2.60E-05	23	10431260	10483381	1	CDH19	cadherin 19 [Source:HGNC Symbol;Acc:HGNC:1758]	protein_coding
ENSOARG00020021313	6.36671775	2.7823136	1.516932875	4.55E-09	7.18E-08	12	46204252	46255190	1	PLEKHG5	pleckstrin homology and RhoGEF domain containing G5 [Source:HGNC Symbol;Acc:HGNC:29105]	protein_coding
ENSOARG00020021327	7.09302525	2.4062384	2.151545504	2.19E-24	7.72E-22	17	44471435	44517670	1	GOLGA3	golgin A3 [Source:HGNC Symbol;Acc:HGNC:4426]	protein_coding
ENSOARG00020021333	21365.01501	8207.002051	1.673519573	0.001337036	0.005361926	7	41012100	41070155	-1	NEMF	nuclear export mediator factor [Source:HGNC Symbol;Acc:HGNC:10663]	protein_coding
ENSOARG00020021387	2.8973075	2.0880808	1.582625814	9.22E-08	1.09E-06	11	24219	596785	1	CA10	carbonic anhydrase 10 [Source:HGNC Symbol;Acc:HGNC:1369]	protein_coding
ENSOARG00020021515	0.39867225	0.109585	2.150435028	0.001259654	0.005098677	20	16892015	16895328	-1	CRIP3	cysteine rich protein 3 [Source:HGNC Symbol;Acc:HGNC:17751]	protein_coding
ENSOARG00020021517	0.61050325	2.4233124	-1.715364911	4.10E-10	8.26E-09	5	42483545	42907631	-1	FSTL4	follistatin like 4 [Source:HGNC Symbol;Acc:HGNC:21389]	protein_coding
ENSOARG00020021598	0.4253495	6.3547954	-3.369222986	9.41E-09	1.40E-07	14	34504860	34579222	1	LRRC36	leucine rich repeat containing 36 [Source:HGNC Symbol;Acc:HGNC:25615]	protein_coding
ENSOARG00020021646	5.72564325	30.1102572	-2.130451152	2.86E-07	3.00E-06	5	81084251	81161154	-1	HAPLN1	hyaluronan and proteoglycan link protein 1 [Source:HGNC Symbol;Acc:HGNC:2380]	protein_coding
ENSOARG00020021710	3.37548675	12.2774148	-1.554962994	2.38E-07	2.55E-06	19	14566817	14572678	-1	CCK	cholecystokinin [Source:HGNC Symbol;Acc:HGNC:1569]	protein_coding
ENSOARG00020021713	0.64743675	0.2573672	1.624213249	0.000933244	0.003934373	15	43598146	43648370	1	TRIM66	tripartite motif containing 66 [Source:HGNC Symbol;Acc:HGNC:29005]	protein_coding
ENSOARG00020021800	0	0.0988088	-8.032972804	0.000136191	0.000731063	25	13110863	13124082	1			protein_coding
ENSOARG00020021899	1.65075275	0.3565856	2.256161736	4.00E-12	1.23E-10	X	5896362	5917256	-1	ARSH	arylsulfatase family member H [Source:HGNC Symbol;Acc:HGNC:32488]	protein_coding
ENSOARG00020021914	6.357197	2.3903928	1.807121708	2.62E-20	4.58E-18	20	9430762	9519566	1	PPARD	peroxisome proliferator activated receptor delta [Source:HGNC Symbol;Acc:HGNC:9235]	protein_coding
ENSOARG00020021979	3.799481	1.282749	1.869984333	2.55E-05	0.000164585	12	46255454	46260122	1	TNFRSF25	TNF receptor superfamily member 25 [Source:HGNC Symbol;Acc:HGNC:11910]	protein_coding
ENSOARG00020021998	1.80608525	0.4675862	3.014945114	5.98E-07	5.82E-06	11	23242227	23256510	-1	MNT	MAX network transcriptional repressor [Source:HGNC Symbol;Acc:HGNC:7188]	protein_coding
ENSOARG00020022122	0	0.075816	-8.981977288	2.96E-05	0.000188178	21	37830850	37852203	-1	SLC22A8	solute carrier family 22 member 8 [Source:HGNC Symbol;Acc:HGNC:10972]	protein_coding
ENSOARG00020022146	0.02953225	0.6681014	-4.213772793	7.26E-06	5.39E-05	2	68216470	68220907	1	TMEM252	transmembrane protein 252 [Source:HGNC Symbol;Acc:HGNC:28537]	protein_coding
ENSOARG00020022166	0.2369515	0.5325068	-1.725625977	5.80E-05	0.000343445	11	46986304	47131086	-1			protein_coding
ENSOARG00020022193	1.5301505	0.5208228	1.511878087	1.42E-06	1.26E-05	X	104953621	105061936	1			protein_coding
ENSOARG00020022219	586.8204653	2115.500537	-1.576044259	5.59E-22	1.20E-19	14	50940004	50947469	-1	RPS19	ribosomal protein S19 [Source:HGNC Symbol;Acc:HGNC:10402]	protein_coding
ENSOARG00020022248	0.30857825	0.0746446	2.312231401	0.001230087	0.005005033	26	33175428	33188708	1	HTRA4	HtrA serine peptidase 4 [Source:HGNC Symbol;Acc:HGNC:26909]	protein_coding
ENSOARG00020022298	0	0.1031164	-8.662763204	4.07E-07	4.12E-06	5	66601714	66605822	-1	FNDC9	fibronectin type III domain containing 9 [Source:HGNC Symbol;Acc:HGNC:33547]	protein_coding
ENSOARG00020022346	1.37894075	0.4029618	2.041080072	2.28E-19	3.00E-17	2	88006295	88286082	-1	SLC24A2	solute carrier family 24 member 2 [Source:HGNC Symbol;Acc:HGNC:10976]	protein_coding
ENSOARG00020022379	19.080912	17.0387426	1.849581017	7.41E-23	1.75E-20	8	61130267	61490207	1	PDE7B	phosphodiesterase 7B [Source:HGNC Symbol;Acc:HGNC:8792]	protein_coding
ENSOARG00020022400	0.74723475	3.0670162	-1.732554945	1.58E-05	0.000107607	14	4505210	4680690	1	VAT1L	vesicle amine transport 1 like [Source:HGNC Symbol;Acc:HGNC:29315]	protein_coding
ENSOARG00020022480	0.02346625	0	7.78929337	3.37E-05	0.000211056	24	37559091	37586803	1	KPNA7	karyopherin subunit alpha 7 [Source:HGNC Symbol;Acc:HGNC:21839]	protein_coding
ENSOARG00020022486	2.2618465	9.5661218	-1.796918107	5.32E-07	5.24E-06	14	45874608	45884342	1	APLP1	amyloid beta precursor like protein 1 [Source:HGNC Symbol;Acc:HGNC:597]	protein_coding
ENSOARG00020022639	3.402448	2.1595716	1.517992579	0.000140314	0.000750215	17	63088815	63100064	1	UNC119B	unc-119 lipid binding chaperone B [Source:HGNC Symbol;Acc:HGNC:16488]	protein_coding
ENSOARG00020022650	0.01035375	0	6.405494645	0.002645192	0.009718988	11	27557736	27578628	-1	ALOXE3	arachidonate lipoxygenase 3 [Source:HGNC Symbol;Acc:HGNC:13743]	protein_coding
ENSOARG00020022661	16.0785385	275.9743706	-3.818916667	3.94E-11	9.84E-10	20	40952370	40952768	-1			protein_coding
ENSOARG00020022707	0.350454	1.3854508	-1.639091683	0.000799988	0.003434614	2	43526846	43551782	-1	DMTN	dematin actin binding protein [Source:HGNC Symbol;Acc:HGNC:3382]	protein_coding
ENSOARG00020022725	38.929104	139.890622	-1.555049504	1.60E-18	1.81E-16	15	75308859	75311865	1	MDK	midkine [Source:HGNC Symbol;Acc:HGNC:6972]	protein_coding
ENSOARG00020022783	1.634027	0.6989866	1.54650065	0.000222219	0.001127456	11	42545740	42560712	1	WNK4	WNK lysine deficient protein kinase 4 [Source:HGNC Symbol;Acc:HGNC:14544]	protein_coding
ENSOARG00020022792	12.46960375	4.6656758	1.720373734	5.12E-11	1.25E-09	3	209363858	209370984	-1	ATN1	atrophin 1 [Source:HGNC Symbol;Acc:HGNC:3033]	protein_coding
ENSOARG00020022813	9.29573075	4.6209616	1.824689399	2.78E-18	2.97E-16	19	33044475	33568975	-1	TAFA1	TAFA chemokine like family member 1 [Source:HGNC Symbol;Acc:HGNC:21587]	protein_coding
ENSOARG00020022857	6.244648	2.838629	1.818875039	1.78E-10	3.85E-09	20	17279581	17295188	1	VEGFA	vascular endothelial growth factor A [Source:HGNC Symbol;Acc:HGNC:12680]	protein_coding
ENSOARG00020022863	0.6602455	3.802754	-2.241097221	0.001979884	0.007542139	3	209380787	209388895	-1	ENO2	enolase 2 [Source:HGNC Symbol;Acc:HGNC:3353]	protein_coding
ENSOARG00020022935	0.06353775	1.3118802	-5.16255573	1.69E-05	0.000114288	1	93172835	93173236	-1	NHLH2	nescient helix-loop-helix 2 [Source:HGNC Symbol;Acc:HGNC:7818]	protein_coding
ENSOARG00020022958	6.07451975	1.9358444	1.93682161	2.33E-33	4.35E-30	15	24304186	24516100	1	ZBTB16	zinc finger and BTB domain containing 16 [Source:HGNC Symbol;Acc:HGNC:12930]	protein_coding
ENSOARG00020022961	0.03646175	0	8.674501515	9.90E-05	0.00055385	15	34190828	34225320	1	TPH1	tryptophan hydroxylase 1 [Source:HGNC Symbol;Acc:HGNC:12008]	protein_coding
ENSOARG00020022973	0.7913615	1.620698	-1.782287147	2.23E-05	0.000146345	7	7861444	7869381	-1	F2RL2	coagulation factor II thrombin receptor like 2 [Source:HGNC Symbol;Acc:HGNC:3539]	protein_coding
ENSOARG00020023020	0	0.1439478	-8.595122736	6.09E-05	0.00035832	20	9909162	9923818	1	LHFPL5	LHFPL tetraspan subfamily member 5 [Source:HGNC Symbol;Acc:HGNC:21253]	protein_coding
ENSOARG00020023033	3.1225485	20.4969004	-2.185516457	4.23E-07	4.25E-06	6	117288157	117291222	-1	NICOL1	NELL2 interacting cell ontogeny regulator 1 [Source:HGNC Symbol;Acc:HGNC:34437]	protein_coding
ENSOARG00020023062	0	0.047326	-9.724976497	3.36E-06	2.73E-05	X	128671751	128757521	-1			pseudogene
ENSOARG00020023073	5.50676875	1.8536242	1.865197628	9.69E-09	1.44E-07	21	40845419	40854711	-1	SLC29A2	solute carrier family 29 member 2 [Source:HGNC Symbol;Acc:HGNC:11004]	protein_coding
ENSOARG00020023090	0.318678	1.5505062	-2.165853351	0.001604628	0.006269464	6	103437649	103601437	1	PPP2R2C	protein phosphatase 2 regulatory subunit Bgamma [Source:HGNC Symbol;Acc:HGNC:9306]	protein_coding
ENSOARG00020023134	7.943646	5.2934704	1.559271439	3.34E-13	1.27E-11	22	43726156	43805273	-1	FAM53B	family with sequence similarity 53 member B [Source:HGNC Symbol;Acc:HGNC:28968]	protein_coding
ENSOARG00020023146	0.0788995	0.7142846	-2.7754559	7.64E-11	1.82E-09	12	46446699	46450728	-1	HES3	hes family bHLH transcription factor 3 [Source:HGNC Symbol;Acc:HGNC:26226]	protein_coding
ENSOARG00020023152	10.63752925	4.251365	1.609981009	5.36E-12	1.61E-10	17	45210570	45220726	-1	PUS1	pseudouridine synthase 1 [Source:HGNC Symbol;Acc:HGNC:15508]	protein_coding
ENSOARG00020023204	3.6261725	1.5410308	1.52876614	5.51E-10	1.08E-08	24	27610472	27634339	1	SETD1A	SET domain containing 1A, histone lysine methyltransferase [Source:HGNC Symbol;Acc:HGNC:29010]	protein_coding
ENSOARG00020023290	1.41362175	1.4888748	1.828891065	0.000472899	0.002185023	26	20090692	20168871	1	MSR1	macrophage scavenger receptor 1 [Source:HGNC Symbol;Acc:HGNC:7376]	protein_coding
ENSOARG00020023307	2.66103425	0.9549958	1.906567708	7.17E-09	1.09E-07	24	27638606	27657491	-1	STX1B	syntaxin 1B [Source:NCBI gene (formerly Entrezgene);Acc:443479]	protein_coding
ENSOARG00020023330	0.0076915	0	7.455157116	0.000767719	0.003312063	19	16166787	16229905	1	TOPAZ1	testis and ovary specific TOPAZ 1 [Source:HGNC Symbol;Acc:HGNC:24746]	protein_coding
ENSOARG00020023332	5.90067	5.2128198	1.593439478	1.13E-08	1.65E-07	X	129084819	129160664	-1	BEX4	brain expressed X-linked 4 [Source:HGNC Symbol;Acc:HGNC:25475]	protein_coding
ENSOARG00020023352	2.34804675	0.7857826	1.663003984	0.000110823	0.000610899	17	63492297	63506941	-1		trichoplein keratin filament binding [Source:HGNC Symbol;Acc:HGNC:28135]	protein_coding
ENSOARG00020023363	0.0142935	0	7.433267594	0.000264392	0.001310544	22	20797617	20827421	-1			protein_coding
ENSOARG00020023409	10.005826	3.3197776	1.933185321	1.42E-07	1.62E-06	3	209442155	209449152	-1	GNB3	G protein subunit beta 3 [Source:HGNC Symbol;Acc:HGNC:4400]	protein_coding
ENSOARG00020023417	6.89386125	3.0768326	1.567496874	4.25E-24	1.42E-21	X	108321169	109217239	-1	TENM1	teneurin transmembrane protein 1 [Source:HGNC Symbol;Acc:HGNC:8117]	protein_coding
ENSOARG00020023479	0	0.0257796	-7.76411099	0.002362136	0.008798413	6	103894580	103963503	1			protein_coding
ENSOARG00020023508	0.91273875	3.2196452	-1.532617596	9.10E-10	1.73E-08	18	24441324	24602014	1	CEMIP	cell migration inducing hyaluronidase 1 [Source:HGNC Symbol;Acc:HGNC:29213]	protein_coding
ENSOARG00020023549	1.918552	6.8436262	-1.539406426	0.000225723	0.001142442	11	19975763	19979309	-1	ALDOC	aldolase, fructose-bisphosphate C [Source:HGNC Symbol;Acc:HGNC:418]	protein_coding
ENSOARG00020023562	1.114981	0.6602238	1.799911988	1.00E-05	7.20E-05	1	194937376	194995103	-1	PLAAT1	phospholipase A and acyltransferase 1 [Source:HGNC Symbol;Acc:HGNC:14922]	protein_coding
ENSOARG00020023615	0	0.2244652	-7.094048811	0.000771804	0.003327381	14	23513544	23522574	-1			protein_coding
ENSOARG00020023637	0.63545975	0.1891858	2.034972152	0.00094928	0.003990265	24	38406173	38430557	-1			protein_coding
ENSOARG00020023638	0.01372625	0	7.786256284	0.002064282	0.007821574	22	20959245	21008919	-1	PKD2L1	polycystin 2 like 1, transient receptor potential cation channel [Source:HGNC Symbol;Acc:HGNC:9011]	protein_coding
ENSOARG00020023642	2.01497675	0.7064138	1.822788829	0.000529716	0.002398879	25	44655060	44666607	1	AGT	angiotensinogen [Source:HGNC Symbol;Acc:HGNC:333]	protein_coding
ENSOARG00020023644	0.440274	0.1426056	1.866589977	0.000143307	0.000762944	20	44470380	44526939	-1	SYCP2L	synaptonemal complex protein 2 like [Source:HGNC Symbol;Acc:HGNC:21537]	protein_coding
ENSOARG00020023691	2.26258225	0.8391782	1.664087345	1.97E-07	2.14E-06	18	24773733	24913854	1	IL16	interleukin 16 [Source:HGNC Symbol;Acc:HGNC:5980]	protein_coding
ENSOARG00020023710	4.30687225	1.7502412	2.034925323	8.73E-18	8.49E-16	15	51613275	51814944	-1	FAM168A	family with sequence similarity 168 member A [Source:HGNC Symbol;Acc:HGNC:28999]	protein_coding
ENSOARG00020023738	6.75664925	1.8944884	2.259747557	4.96E-08	6.22E-07	5	87760501	88313378	1	ADGRV1	adhesion G protein-coupled receptor V1 [Source:HGNC Symbol;Acc:HGNC:17416]	protein_coding
ENSOARG00020023748	1.503395	1.1324754	1.570969123	3.91E-11	9.81E-10	26	21033265	22157865	1	SGCZ	sarcoglycan zeta [Source:HGNC Symbol;Acc:HGNC:14075]	protein_coding
ENSOARG00020023824	0.01416375	0	8.506343659	0.000119822	0.000653944	2	186538128	186601801	-1	TFCP2L1	transcription factor CP2 like 1 [Source:HGNC Symbol;Acc:HGNC:17925]	protein_coding
ENSOARG00020023854	39.275572	33.8492432	1.572290391	5.94E-28	4.44E-25	26	23041042	23087569	1	DLC1	DLC1 Rho GTPase activating protein [Source:HGNC Symbol;Acc:HGNC:2897]	protein_coding
ENSOARG00020023874	0.07721325	0.7849044	-3.277776839	1.03E-13	4.40E-12	15	51849129	51864543	1	PLEKHB1	pleckstrin homology domain containing B1 [Source:HGNC Symbol;Acc:HGNC:19079]	protein_coding
ENSOARG00020023878	0.093421	0.464199	-2.015537941	1.13E-05	8.01E-05	22	44882473	45005337	1	FANK1	fibronectin type III and ankyrin repeat domains 1 [Source:HGNC Symbol;Acc:HGNC:23527]	protein_coding
ENSOARG00020023882	0.22761675	2.5823884	-3.402736769	1.71E-10	3.71E-09	22	21106596	21138295	1	WNT8B	Wnt family member 8B [Source:HGNC Symbol;Acc:HGNC:12789]	protein_coding
ENSOARG00020023921	1.05725175	4.0694102	-1.665219896	0.000162446	0.000854365	X	80401306	80425617	1	L1CAM	L1 cell adhesion molecule [Source:HGNC Symbol;Acc:HGNC:6470]	protein_coding
ENSOARG00020023937	28.9750055	10.6123398	1.758117375	3.60E-27	2.24E-24	24	27782842	27793729	1	FUS	FUS RNA binding protein [Source:HGNC Symbol;Acc:HGNC:4010]	protein_coding
ENSOARG00020023959	0.09833225	0.3500498	-2.464302899	2.89E-19	3.71E-17	24	20237634	20251664	-1	PDZD9	PDZ domain containing 9 [Source:HGNC Symbol;Acc:HGNC:28740]	protein_coding
ENSOARG00020024085	0.501497	3.1274408	-2.361290743	2.00E-05	0.000132941	14	23754037	23935603	-1	GNAO1	G protein subunit alpha o1 [Source:HGNC Symbol;Acc:HGNC:4389]	protein_coding
ENSOARG00020024136	0.314675	0.013058	4.765780813	0.000634612	0.00281311	6	37552005	37565582	-1	IBSP	integrin binding sialoprotein [Source:HGNC Symbol;Acc:HGNC:5341]	protein_coding
ENSOARG00020024199	1.06054875	7.1310438	-1.55139589	1.70E-07	1.88E-06	18	32121074	32164875	1	STRA6	signaling receptor and transporter of retinol STRA6 [Source:HGNC Symbol;Acc:HGNC:30650]	protein_coding
ENSOARG00020024204	0.132812	0.5471928	-1.618235411	0.000198839	0.001021037	6	60379467	60428057	1	NSUN7	NOP2/Sun RNA methyltransferase family member 7 [Source:HGNC Symbol;Acc:HGNC:25857]	protein_coding
ENSOARG00020024206	9.79855275	45.6221446	-1.971853072	2.22E-07	2.39E-06	6	104823565	104828526	1	CYTL1	cytokine like 1 [Source:HGNC Symbol;Acc:HGNC:24435]	protein_coding
ENSOARG00020024231	0.1846165	1.609804	-2.71753717	0.00114673	0.004695534	6	104950900	104955183	-1	MSX1	msh homeobox 1 [Source:HGNC Symbol;Acc:HGNC:7391]	protein_coding
ENSOARG00020024251	0.683699	0.2202164	1.909368349	8.11E-05	0.000464573	11	19316165	19358920	-1	NOS2	nitric oxide synthase 2 [Source:HGNC Symbol;Acc:HGNC:7873]	protein_coding
ENSOARG00020024315	0.26934425	1.3257024	-2.027331231	0.001084779	0.004473244	X	80456119	80483676	1	PDZD4	PDZ domain containing 4 [Source:HGNC Symbol;Acc:HGNC:21167]	protein_coding
ENSOARG00020024373	3.406347	2.3177446	1.632362696	9.71E-05	0.000544508	6	80431335	80646293	-1	TECRL	trans-2,3-enoyl-CoA reductase like [Source:HGNC Symbol;Acc:HGNC:27365]	protein_coding
ENSOARG00020024416	0.1291785	2.550663	-3.793246778	2.74E-06	2.28E-05	24	27970404	27997212	1	ITGAD	integrin subunit alpha D [Source:HGNC Symbol;Acc:HGNC:6146]	protein_coding
ENSOARG00020024483	0.34432875	1.6975094	-2.002818487	2.76E-08	3.70E-07	20	17758508	17791275	1	TMEM151B	transmembrane protein 151B [Source:HGNC Symbol;Acc:HGNC:21315]	protein_coding
ENSOARG00020024505	0.03937975	0	7.614446199	0.00058999	0.002639197	24	35603249	35625224	1	MYL10	myosin light chain 10 [Source:HGNC Symbol;Acc:HGNC:29825]	protein_coding
ENSOARG00020024515	0.017114	0	9.574936348	4.29E-05	0.000262195	20	45200457	45447154	1			protein_coding
ENSOARG00020024535	3.678897	13.2005096	-1.527381548	3.40E-09	5.56E-08	24	35653561	35852202	-1	COL26A1	collagen type XXVI alpha 1 chain [Source:HGNC Symbol;Acc:HGNC:18038]	protein_coding
ENSOARG00020024561	26.8269755	82.3368476	-1.683768497	1.04E-16	8.03E-15	6	60857551	60869878	1	UCHL1	ubiquitin C-terminal hydrolase L1 [Source:HGNC Symbol;Acc:HGNC:12513]	protein_coding
ENSOARG00020024568	25.4341555	11.5939744	1.956369374	1.86E-22	4.24E-20	20	11769057	12084505	1			protein_coding
ENSOARG00020024594	0	0.075588	-11.66436193	3.16E-08	4.16E-07	20	5298912	5443499	-1	HCRTR2	hypocretin receptor 2 [Source:HGNC Symbol;Acc:HGNC:4849]	protein_coding
ENSOARG00020024601	0.0639445	0	7.935333334	0.002610441	0.009606423	13	23612728	23702931	-1	C10orf67	chromosome 10 open reading frame 67 [Source:HGNC Symbol;Acc:HGNC:28716]	protein_coding
ENSOARG00020024632	26.20036975	125.6605194	-1.972652212	3.46E-23	9.24E-21	7	53732542	53733148	1			protein_coding
ENSOARG00020024654	5.20512175	1.8754666	1.812175329	6.07E-20	9.44E-18	11	12553238	12585821	-1	MYO19	myosin XIX [Source:HGNC Symbol;Acc:HGNC:26234]	protein_coding
ENSOARG00020024658	0.01066075	0.1941456	-3.890680851	0.000930338	0.003923891	20	5633951	5735762	-1	FAM83B	family with sequence similarity 83 member B [Source:HGNC Symbol;Acc:HGNC:21357]	protein_coding
ENSOARG00020024665	7.07650475	4.639436	1.588688601	3.58E-08	4.63E-07	X	9933131	10843120	1	FRMPD4	FERM and PDZ domain containing 4 [Source:HGNC Symbol;Acc:HGNC:29007]	protein_coding
ENSOARG00020024681	8.42075325	2.9662618	1.874735014	8.26E-16	5.30E-14	19	37595830	37705271	-1	ATXN7	ataxin 7 [Source:HGNC Symbol;Acc:HGNC:10560]	protein_coding
ENSOARG00020024750	15.4459565	8.6817802	1.508651059	4.99E-17	4.16E-15	13	24293671	24786668	1	KIAA1217	KIAA1217 [Source:HGNC Symbol;Acc:HGNC:25428]	protein_coding
ENSOARG00020024767	0.36302275	0	6.818178249	0.000321723	0.001560244	18	32414733	32417435	1			protein_coding
ENSOARG00020024840	0.0787935	0	9.087517722	3.75E-06	3.01E-05	17	12665315	12694544	-1	C4orf51	chromosome 4 open reading frame 51 [Source:HGNC Symbol;Acc:HGNC:37264]	protein_coding
ENSOARG00020024865	0	0.1725702	-8.820160372	4.26E-08	5.41E-07	23	25886082	25894684	-1	TTR	transthyretin [Source:NCBI gene (formerly Entrezgene);Acc:443389]	protein_coding
ENSOARG00020024867	0.01258575	0	9.485987052	0.000436971	0.002041238	X	119939723	120243918	-1	HTR2C	5-hydroxytryptamine receptor 2C [Source:HGNC Symbol;Acc:HGNC:5295]	protein_coding
ENSOARG00020024913	7.094003	3.09377	1.50225566	3.73E-13	1.41E-11	11	26368212	26414884	-1	MINK1	misshapen like kinase 1 [Source:HGNC Symbol;Acc:HGNC:17565]	protein_coding
ENSOARG00020024956	464.5028	190.7177154	1.566754625	6.99E-13	2.47E-11	14	48479038	48482265	-1	RPS16	ribosomal protein S16 [Source:HGNC Symbol;Acc:HGNC:10396]	protein_coding
ENSOARG00020025101	0.76388775	0.187268	2.306809355	0.001811961	0.006974235	3	868631	874195	1	ENTPD2	ectonucleoside triphosphate diphosphohydrolase 2 [Source:HGNC Symbol;Acc:HGNC:3364]	protein_coding
ENSOARG00020025120	0	0.0767878	-7.775386489	3.49E-06	2.82E-05	20	7286595	7295691	-1	HLA-DOB	major histocompatibility complex, class II, DO beta [Source:HGNC Symbol;Acc:HGNC:4937]	protein_coding
ENSOARG00020025137	0.018084	0.1426	-3.758060412	0.001509956	0.005940582	17	70330589	70331143	-1			protein_coding
ENSOARG00020025197	0.0345915	0.6707808	-3.931470718	0.000308255	0.001502343	20	49175445	49183285	-1			protein_coding
ENSOARG00020025255	0.1167695	0.5627182	-1.952736646	1.60E-06	1.40E-05	19	53411546	53427285	-1	CCR9	C-C motif chemokine receptor 9 [Source:HGNC Symbol;Acc:HGNC:1610]	protein_coding
ENSOARG00020025302	21.71979925	13.8606878	1.733472887	5.22E-23	1.27E-20	19	39159265	39930022	-1	PTPRG	protein tyrosine phosphatase receptor type G [Source:HGNC Symbol;Acc:HGNC:9671]	protein_coding
ENSOARG00020025325	10.7979465	4.618187	1.526245938	2.38E-14	1.17E-12	11	26296692	26312203	1	CAMTA2	calmodulin binding transcription activator 2 [Source:HGNC Symbol;Acc:HGNC:18807]	protein_coding
ENSOARG00020025339	2.9902655	1.7658688	1.810962669	1.93E-11	5.14E-10	13	7380322	7831378	1			protein_coding
ENSOARG00020025345	1.95334925	0.7662392	1.628199171	6.18E-11	1.49E-09	23	60200297	60416297	1	CDH20	cadherin 20 [Source:HGNC Symbol;Acc:HGNC:1760]	protein_coding
ENSOARG00020025374	1.55524225	0.554584	1.810110053	0.001180797	0.004817076	23	30183946	30402739	1	AQP4	aquaporin 4 [Source:HGNC Symbol;Acc:HGNC:637]	protein_coding
ENSOARG00020025385	0.16675075	1.0604206	-1.938494469	0.001666746	0.006478285	19	17051098	17082259	1	LHFPL4	LHFPL tetraspan subfamily member 4 [Source:HGNC Symbol;Acc:HGNC:29568]	protein_coding
ENSOARG00020025447	0.067406	0.3269386	-2.509849397	1.57E-06	1.38E-05	22	37101304	37141452	1	SLC18A2	solute carrier family 18 member A2 [Source:HGNC Symbol;Acc:HGNC:10935]	protein_coding
ENSOARG00020025469	0.20143625	1.017419	-1.954139678	5.08E-05	0.000305417	22	22640654	22644073	1	ELOVL3	ELOVL fatty acid elongase 3 [Source:HGNC Symbol;Acc:HGNC:18047]	protein_coding
ENSOARG00020025531	1.8991675	6.3303726	-1.562395366	1.37E-05	9.42E-05	22	22813860	22817687	1	FBXL15	F-box and leucine rich repeat protein 15 [Source:HGNC Symbol;Acc:HGNC:28155]	protein_coding
ENSOARG00020025592	0.67158425	0.4397942	1.563165287	1.00E-06	9.26E-06	24	23821410	24301819	1	HS3ST4	heparan sulfate-glucosamine 3-sulfotransferase 4 [Source:HGNC Symbol;Acc:HGNC:5200]	protein_coding
ENSOARG00020025593	1.25580275	0.5818614	1.626677053	4.39E-05	0.000268144	11	44603903	44629676	1	FMNL1	formin like 1 [Source:HGNC Symbol;Acc:HGNC:1212]	protein_coding
ENSOARG00020025638	0.09953375	0.0257006	2.238167751	0.001073086	0.004433841	21	21858372	21914820	-1	SLC6A5	solute carrier family 6 member 5 [Source:HGNC Symbol;Acc:HGNC:11051]	protein_coding
ENSOARG00020025691	7.69353825	2.669987	1.827157301	4.13E-20	6.77E-18	19	48425846	48452463	-1	STAB1	stabilin 1 [Source:HGNC Symbol;Acc:HGNC:18628]	protein_coding
ENSOARG00020025728	0.04882475	0.2781528	-2.622934981	0.002391871	0.008894979	17	71755705	71757372	1			protein_coding
ENSOARG00020025754	1.2151885	5.1117094	-1.912031918	5.00E-07	4.96E-06	23	33340131	33393745	1	ANKRD29	ankyrin repeat domain 29 [Source:HGNC Symbol;Acc:HGNC:27110]	protein_coding
ENSOARG00020025760	0	0.1182824	-6.727051476	0.001205987	0.004912325	19	56137024	56171543	-1			protein_coding
ENSOARG00020025823	0.0259025	0.2394838	-2.602087503	0.00175041	0.00676405	3	215266864	215273215	-1	LGALS2	galectin 2 [Source:HGNC Symbol;Acc:HGNC:6562]	protein_coding
ENSOARG00020025842	3.01733325	1.187164	1.508722962	2.48E-06	2.08E-05	3	215314389	215327483	1	SH3BP1	SH3 domain binding protein 1 [Source:HGNC Symbol;Acc:HGNC:10824]	protein_coding
ENSOARG00020025927	0.043373	0.2012014	-2.797873126	1.16E-05	8.18E-05	1	14395009	14425644	-1			protein_coding
ENSOARG00020026002	16.0210065	5.8226264	1.753785722	2.33E-17	2.07E-15	24	26487009	26498715	-1	ATXN2L	ataxin 2 like [Source:HGNC Symbol;Acc:HGNC:31326]	protein_coding
ENSOARG00020026030	1.19134675	4.0839152	-1.701718632	3.26E-09	5.35E-08	17	72162178	72163974	1	YDJC	YdjC chitooligosaccharide deacetylase homolog [Source:HGNC Symbol;Acc:HGNC:27158]	protein_coding
ENSOARG00020026076	0.1383735	0.9312304	-2.85791641	2.67E-06	2.22E-05	17	72269923	72275759	1	SERPIND1	serpin family D member 1 [Source:HGNC Symbol;Acc:HGNC:4838]	protein_coding
ENSOARG00020026082	0	0.6091918	-7.962914496	1.25E-05	8.72E-05	21	24026771	24030784	1			protein_coding
ENSOARG00020026130	0.77262875	9.0802536	-3.315756024	0.001668006	0.006480484	1	106786890	106821822	1	NTRK1	neurotrophic receptor tyrosine kinase 1 [Source:HGNC Symbol;Acc:HGNC:8031]	protein_coding
ENSOARG00020026176	2.5213585	1.2566472	1.526205749	7.51E-06	5.55E-05	8	91018353	91164461	-1	WDR27	WD repeat domain 27 [Source:HGNC Symbol;Acc:HGNC:21248]	protein_coding
ENSOARG00020026220	1.5175995	2.7017504	-1.504709804	1.45E-09	2.62E-08	25	34155271	34162246	1	PPIF	peptidylprolyl isomerase F [Source:HGNC Symbol;Acc:HGNC:9259]	protein_coding
ENSOARG00020026234	3.68852225	13.104434	-1.53136344	7.75E-21	1.46E-18	11	34544905	34565225	1	PEMT	phosphatidylethanolamine N-methyltransferase [Source:HGNC Symbol;Acc:HGNC:8830]	protein_coding
ENSOARG00020026245	4.076303	1.7737956	1.552659119	2.52E-10	5.35E-09	24	1610985	1642577	-1	UNKL	unk like zinc finger [Source:HGNC Symbol;Acc:HGNC:14184]	protein_coding
ENSOARG00020026281	0.09865125	0.3661136	-2.021593484	0.000333279	0.001610431	25	35919461	37154656	1	NRG3	neuregulin 3 [Source:HGNC Symbol;Acc:HGNC:7999]	protein_coding
ENSOARG00020026297	1.84439225	0.4203346	2.422726307	1.05E-08	1.55E-07	25	38200340	38222753	1	CDHR1	cadherin related family member 1 [Source:HGNC Symbol;Acc:HGNC:14550]	protein_coding
ENSOARG00020026334	0.66184975	2.444751	-1.949055139	2.72E-08	3.64E-07	9	3091569	3204323	1	B3GAT2	beta-1,3-glucuronyltransferase 2 [Source:HGNC Symbol;Acc:HGNC:922]	protein_coding
ENSOARG00020026359	1.73113075	6.177592	-1.545203965	1.96E-05	0.000130164	24	2876182	2880670	1	KREMEN2	kringle containing transmembrane protein 2 [Source:HGNC Symbol;Acc:HGNC:18797]	protein_coding
