# Supplementary material for: Regulatory Role of Nfix Gene in Sheep Skeletal Muscle Cell Development and Its Interaction Mechanism with MSTN
Source: Int J Mol Sci. 2024 Nov 8;25(22):11988. doi: 10.3390/ijms252211988 (PMC11593348; doi:10.3390/ijms252211988)
Supplement: Supplementary file 1 [file ijms-25-11988-s001.zip › Table S2_gene_cluster4.csv]

X	D35	D40	D45	protein_cluster	D45_FPKM	D40_FPKM	log2FoldChange	pvalue	padj	chromosome_name	start_position	end_position	strand	external_gene_name	description	gene_biotype
ENSOARG00020000007	8.6980504	12.6513664	20.5821155	4	20.5821155	12.6513664	0.996965675	0.021952426	0.057565784	MT	2745	3699	1	ND1	NADH dehydrogenase subunit 1 [Source:NCBI gene (formerly Entrezgene);Acc:808249]	protein_coding
ENSOARG00020000011	53.1141434	73.0394248	91.90857025	4	91.90857025	73.0394248	0.629382431	0.023601339	0.061168278	MT	3910	4951	1	ND2	NADH dehydrogenase subunit 2 [Source:NCBI gene (formerly Entrezgene);Acc:808250]	protein_coding
ENSOARG00020000020	607.2911928	745.0181518	866.448288	4	866.448288	745.0181518	0.522989588	0.002486777	0.009207581	MT	7019	7702	1	COX2	cytochrome c oxidase subunit II [Source:NCBI gene (formerly Entrezgene);Acc:808252]	protein_coding
ENSOARG00020000022	96.9115264	127.3011702	163.2075803	4	163.2075803	127.3011702	0.654821608	0.007925679	0.024760787	MT	7936	8614	1	ATP6	ATP synthase F0 subunit 6 [Source:NCBI gene (formerly Entrezgene);Acc:808254]	protein_coding
ENSOARG00020000025	121.9292786	149.8636292	177.8490828	4	177.8490828	149.8636292	0.564145789	0.022954323	0.059776968	MT	9469	9814	1	ND3	NADH dehydrogenase subunit 3 [Source:NCBI gene (formerly Entrezgene);Acc:808255]	protein_coding
ENSOARG00020000031	14.118024	19.6518462	28.093758	4	28.093758	19.6518462	0.716482604	0.018305653	0.049669675	MT	11754	13574	1	ND5	NADH dehydrogenase subunit 5 [Source:NCBI gene (formerly Entrezgene);Acc:808258]	protein_coding
ENSOARG00020000045	0.009298	0.0112866	0.012938	4	0.012938	0.0112866	0.566632002	1	1	1	15137179	15141440	-1			protein_coding
ENSOARG00020000050	0.5020794	0.7200778	1.43942325	4	1.43942325	0.7200778	1.281422439	6.26E-06	4.71E-05	1	15302691	15361668	1	KCNQ4	potassium voltage-gated channel subfamily Q member 4 [Source:HGNC Symbol;Acc:HGNC:6298]	protein_coding
ENSOARG00020000055	0	0.0379598	0.08538225	4	0.08538225	0.0379598	1.366864879	0.397922948	0.545920002	1	176145	180347	-1	NEU4	neuraminidase 4 [Source:HGNC Symbol;Acc:HGNC:21328]	protein_coding
ENSOARG00020000061	0.055364	0.0860872	0.241326	4	0.241326	0.0860872	1.773408045	0.093594827	0.182747202	1	15535982	15540667	-1	SLFNL1	schlafen like 1 [Source:HGNC Symbol;Acc:HGNC:26313]	protein_coding
ENSOARG00020000111	40.742277	47.5996642	63.190378	4	63.190378	47.5996642	0.689943152	3.40E-05	0.000212822	1	508123	566270	1	HDLBP	high density lipoprotein binding protein [Source:HGNC Symbol;Acc:HGNC:4857]	protein_coding
ENSOARG00020000134	0.7024416	0.7313712	0.7506425	4	0.7506425	0.7313712	0.357982725	0.284895506	0.427125991	4	52484086	52552610	1	ASZ1	ankyrin repeat, SAM and basic leucine zipper domain containing 1 [Source:HGNC Symbol;Acc:HGNC:1350]	protein_coding
ENSOARG00020000143	1.9870198	2.4595792	4.89293225	4	4.89293225	2.4595792	1.272878074	9.09E-09	1.36E-07	1	200384968	200408955	1	BCL6	BCL6 transcription repressor [Source:HGNC Symbol;Acc:HGNC:1001]	protein_coding
ENSOARG00020000157	0.4312742	0.6422432	1.4579465	4	1.4579465	0.6422432	1.474517081	2.13E-14	1.05E-12	1	188839650	189119735	-1	MYLK	myosin light chain kinase [Source:HGNC Symbol;Acc:HGNC:7590]	protein_coding
ENSOARG00020000200	0.0558684	0.100968	0.1700695	4	0.1700695	0.100968	1.058287912	0.010754301	0.031963958	1	71115861	71303424	-1	ABCA4	ATP binding cassette subfamily A member 4 [Source:HGNC Symbol;Acc:HGNC:34]	protein_coding
ENSOARG00020000208	2.14301	3.1810624	4.205013	4	4.205013	3.1810624	0.705681278	0.170384873	0.288783727	3	913264	915659	-1	PAXX	PAXX non-homologous end joining factor [Source:HGNC Symbol;Acc:HGNC:27849]	protein_coding
ENSOARG00020000211	13.1772224	14.1636878	17.22737075	4	17.22737075	14.1636878	0.592278009	1.21E-05	8.46E-05	1	278286806	278385691	1	KAT2B	lysine acetyltransferase 2B [Source:HGNC Symbol;Acc:HGNC:8638]	protein_coding
ENSOARG00020000231	9.9592508	10.1257394	10.27857	4	10.27857	10.1257394	0.323781658	0.045697426	0.104142176	5	19549321	19663452	-1	RAD50	RAD50 double strand break repair protein [Source:HGNC Symbol;Acc:HGNC:9816]	protein_coding
ENSOARG00020000247	0.0267786	0.0417432	0.079123	4	0.079123	0.0417432	0.152900191	0.884387151	0.930000812	1	177887154	178004207	-1	SLC9C1	solute carrier family 9 member C1 [Source:HGNC Symbol;Acc:HGNC:31401]	protein_coding
ENSOARG00020000252	0.0028598	0.0049076	0.006798	4	0.006798	0.0049076	0.717027551	0.721470632	0.820545979	3	218836244	218856158	1	WBP2NL	WBP2 N-terminal like [Source:HGNC Symbol;Acc:HGNC:28389]	protein_coding
ENSOARG00020000271	8.4458884	9.1251924	11.1501735	4	11.1501735	9.1251924	0.830796183	1.56E-05	0.000106093	3	5086763	5223217	1	RAPGEF1	Rap guanine nucleotide exchange factor 1 [Source:HGNC Symbol;Acc:HGNC:4568]	protein_coding
ENSOARG00020000353	17.1811536	17.7593674	21.03076925	4	21.03076925	17.7593674	0.543677376	0.000347628	0.001668114	3	68521463	68553700	-1	CFAP36	cilia and flagella associated protein 36 [Source:HGNC Symbol;Acc:HGNC:30540]	protein_coding
ENSOARG00020000373	0	0.0077866	0.01382825	4	0.01382825	0.0077866	0.843537678	0.733247988	0.82869225	2	134040741	134043669	-1	HOXD13	homeobox D13 [Source:HGNC Symbol;Acc:HGNC:5136]	protein_coding
ENSOARG00020000413	0.084901	0.101247	0.18218275	4	0.18218275	0.101247	1.126109	0.129846537	0.234802397	3	33500231	33506516	-1	ADGRF3	adhesion G protein-coupled receptor F3 [Source:HGNC Symbol;Acc:HGNC:18989]	protein_coding
ENSOARG00020000419	3.633172	3.8325814	4.156067	4	4.156067	3.8325814	0.085072886	0.71330717	0.814336127	5	11271573	11304095	-1			protein_coding
ENSOARG00020000544	3.9205482	4.7125604	7.0988015	4	7.0988015	4.7125604	0.917016948	0.000183765	0.000953864	4	95764626	95785182	1	CPA5	carboxypeptidase A5 [Source:HGNC Symbol;Acc:HGNC:15722]	protein_coding
ENSOARG00020000546	0	0.0012774	0.00845475	4	0.00845475	0.0012774	2.808863148	0.18664545	0.30996316	4	106731720	106759097	1			protein_coding
ENSOARG00020000565	0.0500658	0.1249696	0.300673	4	0.300673	0.1249696	1.537429502	0.036764256	0.087322414	3	1051800	1060053	-1	CCDC183	coiled-coil domain containing 183 [Source:HGNC Symbol;Acc:HGNC:28236]	protein_coding
ENSOARG00020000579	0.0980076	0.1307312	0.24127275	4	0.24127275	0.1307312	1.181589749	0.104920387	0.199764824	3	219015086	219019487	-1			protein_coding
ENSOARG00020000593	0.0864786	0.2732242	1.08818725	4	1.08818725	0.2732242	2.209251307	0.005826762	0.019098037	3	104214184	104217910	1	ADRA2B	adrenoceptor alpha 2B [Source:HGNC Symbol;Acc:HGNC:282]	protein_coding
ENSOARG00020000624	0.1228938	0.3765308	0.640112	4	0.640112	0.3765308	1.09674834	0.102991619	0.196976085	4	95795704	95802172	1	CPA1	carboxypeptidase A1 [Source:HGNC Symbol;Acc:HGNC:2296]	protein_coding
ENSOARG00020000634	6.2234058	6.531605	7.23650925	4	7.23650925	6.531605	0.420592532	0.095006903	0.184828012	3	42924041	43043757	1	SPRED2	sprouty related EVH1 domain containing 2 [Source:HGNC Symbol;Acc:HGNC:17722]	protein_coding
ENSOARG00020000645	0.491881	0.7570566	1.03934225	4	1.03934225	0.7570566	0.924606546	0.14550491	0.256823523	3	181417581	181496838	-1	ELFN2	extracellular leucine rich repeat and fibronectin type III domain containing 2 [Source:HGNC Symbol;Acc:HGNC:29396]	protein_coding
ENSOARG00020000701	31.9379948	35.005331	39.81246175	4	39.81246175	35.005331	0.478164881	0.000490501	0.00225076	3	43087784	43126710	-1	ACTR2	actin related protein 2 [Source:HGNC Symbol;Acc:HGNC:169]	protein_coding
ENSOARG00020000710	14.8460034	17.9689706	23.017614	4	23.017614	17.9689706	0.815955579	0.000547927	0.002471161	2	12617510	12711091	-1	MUSK	muscle associated receptor tyrosine kinase [Source:HGNC Symbol;Acc:HGNC:7525]	protein_coding
ENSOARG00020000712	2.0720072	2.410584	2.79644375	4	2.79644375	2.410584	0.493482222	0.044035854	0.101070862	3	181528018	181555057	-1	CARD10	caspase recruitment domain family member 10 [Source:HGNC Symbol;Acc:HGNC:16422]	protein_coding
ENSOARG00020000728	6.0682622	6.4256068	7.94330175	4	7.94330175	6.4256068	0.702101462	0.000287999	0.001416184	1	93869323	93938643	-1			protein_coding
ENSOARG00020000787	2.0013828	2.9000782	3.9124675	4	3.9124675	2.9000782	1.960777375	6.39E-11	1.53E-09	1	215501322	215570475	1	NCEH1	neutral cholesterol ester hydrolase 1 [Source:HGNC Symbol;Acc:HGNC:29260]	protein_coding
ENSOARG00020000795	0.6612386	1.885454	3.37424025	4	3.37424025	1.885454	1.22774273	0.118728315	0.21947775	4	73203903	73212615	-1	NPY	neuropeptide Y [Source:HGNC Symbol;Acc:HGNC:7955]	protein_coding
ENSOARG00020000811	22.3544252	25.2184018	31.0980685	4	31.0980685	25.2184018	0.586064181	0.000131116	0.000707109	1	94311622	94395044	1	PTGFRN	prostaglandin F2 receptor inhibitor [Source:HGNC Symbol;Acc:HGNC:9601]	protein_coding
ENSOARG00020000875	7.4167104	7.6813142	8.486512	4	8.486512	7.6813142	0.427735307	0.003327501	0.01182127	3	219542190	219594216	-1	ARFGAP3	ADP ribosylation factor GTPase activating protein 3 [Source:HGNC Symbol;Acc:HGNC:661]	protein_coding
ENSOARG00020000883	3.2931184	3.7350246	4.19438975	4	4.19438975	3.7350246	0.450200406	0.153932243	0.267332499	3	1162352	1170818	-1	PPP1R26	protein phosphatase 1 regulatory subunit 26 [Source:HGNC Symbol;Acc:HGNC:29089]	protein_coding
ENSOARG00020000887	22.4187966	27.9881056	37.70378025	4	37.70378025	27.9881056	0.775587145	1.44E-07	1.63E-06	1	215814932	216170153	-1	FNDC3B	fibronectin type III domain containing 3B [Source:HGNC Symbol;Acc:HGNC:24670]	protein_coding
ENSOARG00020000915	13.1085788	13.473723	14.9328375	4	14.9328375	13.473723	0.70699137	8.93E-06	6.50E-05	3	196176270	196437540	-1	PLEKHA5	pleckstrin homology domain containing A5 [Source:HGNC Symbol;Acc:HGNC:30036]	protein_coding
ENSOARG00020000918	4.1356602	4.9607828	7.7545605	4	7.7545605	4.9607828	0.910954209	0.000329099	0.001591883	3	69039972	69364072	-1	EML6	EMAP like 6 [Source:HGNC Symbol;Acc:HGNC:35412]	protein_coding
ENSOARG00020000919	3.717846	4.1705044	6.0389155	4	6.0389155	4.1705044	0.818889822	0.000315992	0.00153564	3	219744955	219785574	-1	TTLL1	TTL family tubulin polyglutamylase complex subunit L1 [Source:HGNC Symbol;Acc:HGNC:1312]	protein_coding
ENSOARG00020000927	0.0626586	0.1259788	0.38014575	4	0.38014575	0.1259788	1.776394981	0.155299386	0.26910107	1	18051911	18052507	-1			protein_coding
ENSOARG00020000965	0.0186356	0.0293806	0.0385035	4	0.0385035	0.0293806	0.720575022	0.558253089	0.690351733	2	47977360	48016607	-1	NR4A3	nuclear receptor subfamily 4 group A member 3 [Source:HGNC Symbol;Acc:HGNC:7982]	protein_coding
ENSOARG00020001009	6.06157	8.2618094	14.76103925	4	14.76103925	8.2618094	1.120416255	1.60E-11	4.31E-10	1	113432163	113480382	-1	OLFML2B	olfactomedin like 2B [Source:HGNC Symbol;Acc:HGNC:24558]	protein_coding
ENSOARG00020001060	119.1303238	168.3890168	262.8673895	4	262.8673895	168.3890168	0.933889874	2.29E-09	3.92E-08	3	1556063	1693545	-1	COL5A1	collagen type V alpha 1 chain [Source:HGNC Symbol;Acc:HGNC:2209]	protein_coding
ENSOARG00020001078	0.2410868	0.3171416	0.38721025	4	0.38721025	0.3171416	0.609557518	0.420900087	0.569065795	3	137138453	137144370	1	DHH	desert hedgehog signaling molecule [Source:HGNC Symbol;Acc:HGNC:2865]	protein_coding
ENSOARG00020001083	8.8334778	10.511225	16.53043175	4	16.53043175	10.511225	0.808573059	0.000312199	0.001518395	1	190269537	190349538	-1	HEG1	heart development protein with EGF like domains 1 [Source:HGNC Symbol;Acc:HGNC:29227]	protein_coding
ENSOARG00020001097	0.2557924	0.3502528	0.75282575	4	0.75282575	0.3502528	1.21725468	0.011702573	0.03429425	1	190370426	190510353	-1	SLC12A8	solute carrier family 12 member 8 [Source:HGNC Symbol;Acc:HGNC:15595]	protein_coding
ENSOARG00020001116	2.7226094	3.3424922	4.451974	4	4.451974	3.3424922	0.695497629	0.045551269	0.103859786	1	72349158	72360085	1	RWDD3	RWD domain containing 3 [Source:HGNC Symbol;Acc:HGNC:21393]	protein_coding
ENSOARG00020001143	5.5885148	9.4885424	13.04263425	4	13.04263425	9.4885424	0.746163431	1.90E-07	2.08E-06	5	12395451	12441389	-1	COL5A3	collagen type V alpha 3 chain [Source:HGNC Symbol;Acc:HGNC:14864]	protein_coding
ENSOARG00020001161	1.5983268	2.2371476	4.29669025	4	4.29669025	2.2371476	1.236674912	7.34E-07	6.98E-06	1	104317766	104331493	-1	DENND4B	DENN domain containing 4B [Source:HGNC Symbol;Acc:HGNC:29044]	protein_coding
ENSOARG00020001165	2.4728878	3.7258826	5.65385225	4	5.65385225	3.7258826	0.885591184	0.000815113	0.003493129	1	1031471	1040157	-1	RNPEPL1	arginyl aminopeptidase like 1 [Source:HGNC Symbol;Acc:HGNC:10079]	protein_coding
ENSOARG00020001199	12.700111	13.585333	17.60485075	4	17.60485075	13.585333	0.711680861	9.87E-06	7.10E-05	2	13168558	13245476	-1	PALM2AKAP2	PALM2 and AKAP2 fusion [Source:HGNC Symbol;Acc:HGNC:33529]	protein_coding
ENSOARG00020001213	21.0218516	24.8674524	43.45751875	4	43.45751875	24.8674524	1.102411833	3.74E-10	7.65E-09	4	100124034	100336192	1	CALD1	caldesmon 1 [Source:HGNC Symbol;Acc:HGNC:1441]	protein_coding
ENSOARG00020001219	3.0885524	3.1800742	3.411338	4	3.411338	3.1800742	0.399492352	0.09518009	0.185107088	1	74239082	75182110	-1	DPYD	dihydropyrimidine dehydrogenase [Source:HGNC Symbol;Acc:HGNC:3012]	protein_coding
ENSOARG00020001231	1.583378	3.006774	5.09885075	4	5.09885075	3.006774	0.955691732	0.006147204	0.019993935	3	104807196	104865232	1			protein_coding
ENSOARG00020001232	7.005251	7.0319252	7.11798475	4	7.11798475	7.0319252	0.236499487	0.205511283	0.333866451	1	123793353	123794486	-1			protein_coding
ENSOARG00020001236	9.6438794	10.0960368	12.56607325	4	12.56607325	10.0960368	0.608097292	0.001770436	0.006832954	3	34117926	34126293	1	TMEM214	transmembrane protein 214 [Source:HGNC Symbol;Acc:HGNC:25983]	protein_coding
ENSOARG00020001244	0.0045424	0.0056458	0.0071175	4	0.0071175	0.0056458	0.618202712	0.767537662	0.850058315	6	86074145	86132579	-1	SULT1E1	sulfotransferase family 1E member 1 [Source:HGNC Symbol;Acc:HGNC:11377]	protein_coding
ENSOARG00020001249	0	0.0107736	0.0188155	4	0.0188155	0.0107736	1.119470378	0.623522553	0.743560896	3	45197060	45203638	-1	OTX1	orthodenticle homeobox 1 [Source:HGNC Symbol;Acc:HGNC:8521]	protein_coding
ENSOARG00020001273	18.3832094	23.2228912	31.32265875	4	31.32265875	23.2228912	0.722025691	0.000200885	0.001030693	2	135325683	135344259	1	CHRNA1	cholinergic receptor nicotinic alpha 1 subunit [Source:HGNC Symbol;Acc:HGNC:1955]	protein_coding
ENSOARG00020001274	0	0.0146286	0.05527025	4	0.05527025	0.0146286	1.965596534	0.228137395	0.361780928	5	9938250	9941402	1	C19orf67	chromosome 19 open reading frame 67 [Source:HGNC Symbol;Acc:HGNC:34354]	protein_coding
ENSOARG00020001323	0.0234326	0.1604206	0.3331835	4	0.3331835	0.1604206	1.28472259	0.230199591	0.364375295	2	28846317	28855083	1	OMD	osteomodulin [Source:HGNC Symbol;Acc:HGNC:8134]	protein_coding
ENSOARG00020001336	2.7802096	3.9945322	4.96123925	4	4.96123925	3.9945322	0.336215973	0.194060404	0.319150414	4	83976453	84191578	1	AMPH	amphiphysin [Source:HGNC Symbol;Acc:HGNC:471]	protein_coding
ENSOARG00020001343	2.3456366	5.0246252	6.695201	4	6.695201	5.0246252	0.690114292	0.066752419	0.140913305	3	34181364	34187074	-1	CGREF1	cell growth regulator with EF-hand domain 1 [Source:HGNC Symbol;Acc:HGNC:16962]	protein_coding
ENSOARG00020001355	0	0.0039444	0.02075825	4	0.02075825	0.0039444	2.808836909	0.197607076	0.323473551	3	104914948	105286674	1	ACOXL	acyl-CoA oxidase like [Source:HGNC Symbol;Acc:HGNC:25621]	protein_coding
ENSOARG00020001365	13.6559354	20.863206	44.2866545	4	44.2866545	20.863206	1.429439103	2.53E-19	3.28E-17	1	166075960	166369342	-1	ABI3BP	ABI family member 3 binding protein [Source:HGNC Symbol;Acc:HGNC:17265]	protein_coding
ENSOARG00020001384	0.2281554	0.3861556	1.02139975	4	1.02139975	0.3861556	1.667449513	8.19E-05	0.000468723	3	87222475	87347956	-1	VIT	vitrin [Source:HGNC Symbol;Acc:HGNC:12697]	protein_coding
ENSOARG00020001392	0.0046434	0.0117652	0.0270685	4	0.0270685	0.0117652	1.16855026	0.566508918	0.696546698	3	162182675	162184983	-1	INHBE	inhibin subunit beta E [Source:HGNC Symbol;Acc:HGNC:24029]	protein_coding
ENSOARG00020001403	4.193934	4.7176796	7.17601525	4	7.17601525	4.7176796	0.890399695	0.04386945	0.100812828	6	86802938	86805521	1	UTP3	UTP3 small subunit processome component [Source:HGNC Symbol;Acc:HGNC:24477]	protein_coding
ENSOARG00020001432	0.1407394	0.1845208	0.409468	4	0.409468	0.1845208	1.432348663	9.35E-05	0.000527035	3	6154420	6327489	-1	HMCN2	hemicentin 2 [Source:HGNC Symbol;Acc:HGNC:21293]	protein_coding
ENSOARG00020001469	2.5177206	3.592409	5.70954925	4	5.70954925	3.592409	0.96179089	6.86E-06	5.13E-05	2	13798087	13952650	1	PTPN3	protein tyrosine phosphatase non-receptor type 3 [Source:HGNC Symbol;Acc:HGNC:9655]	protein_coding
ENSOARG00020001512	0	0.0087964	0.02703825	4	0.02703825	0.0087964	0.872554719	0.674389031	0.785119657	3	221218812	221271441	1	ARHGAP8	Rho GTPase activating protein 8 [Source:HGNC Symbol;Acc:HGNC:677]	protein_coding
ENSOARG00020001529	15.0341928	16.1340416	18.45464475	4	18.45464475	16.1340416	0.489275981	0.015329758	0.042897597	3	162372639	162378806	1	STAC3	SH3 and cysteine rich domain 3 [Source:HGNC Symbol;Acc:HGNC:28423]	protein_coding
ENSOARG00020001531	5.551945	6.5328378	9.1601235	4	9.1601235	6.5328378	0.778072097	9.22E-06	6.68E-05	3	34302546	34324331	1	CAD	carbamoyl-phosphate synthetase 2, aspartate transcarbamylase, and dihydroorotase [Source:HGNC Symbol;Acc:HGNC:1424]	protein_coding
ENSOARG00020001569	8.9688614	9.2989476	10.35675375	4	10.35675375	9.2989476	0.392117647	0.009248255	0.028130361	3	105922128	106017137	-1	ANAPC1	anaphase promoting complex subunit 1 [Source:HGNC Symbol;Acc:HGNC:19988]	protein_coding
ENSOARG00020001582	0.4432632	0.755065	1.202362	4	1.202362	0.755065	-0.275156598	0.659824637	0.773710361	3	162385264	162387552	1	NDUFA4L2	NDUFA4 mitochondrial complex associated like 2 [Source:HGNC Symbol;Acc:HGNC:29836]	protein_coding
ENSOARG00020001597	1.4570546	1.8959922	3.17065825	4	3.17065825	1.8959922	1.033579776	0.000237344	0.001193813	1	3037689	3079924	1	PER2	period circadian regulator 2 [Source:HGNC Symbol;Acc:HGNC:8846]	protein_coding
ENSOARG00020001602	10.7954236	12.2317466	14.538955	4	14.538955	12.2317466	0.549297271	0.001318309	0.005305051	3	90359108	90374640	1	FAM98A	family with sequence similarity 98 member A [Source:HGNC Symbol;Acc:HGNC:24520]	protein_coding
ENSOARG00020001615	13.666803	14.5233752	17.839938	4	17.839938	14.5233752	0.592417654	0.00138792	0.005539814	6	87010109	87035863	1	MOB1B	MOB kinase activator 1B [Source:HGNC Symbol;Acc:HGNC:29801]	protein_coding
ENSOARG00020001625	3.2661516	3.5077394	4.8227535	4	4.8227535	3.5077394	0.769004761	3.63E-06	2.92E-05	3	90390971	90472341	-1	RASGRP3	RAS guanyl releasing protein 3 [Source:HGNC Symbol;Acc:HGNC:14545]	protein_coding
ENSOARG00020001677	2.1673726	2.646174	4.7937575	4	4.7937575	2.646174	1.152797147	8.78E-06	6.40E-05	5	10209200	10221773	-1	YJU2B	YJU2 splicing factor homolog B [Source:HGNC Symbol;Acc:HGNC:28118]	protein_coding
ENSOARG00020001688	8.124857	9.4096706	12.13039175	4	12.13039175	9.4096706	0.673790504	0.001522253	0.005986439	4	107999766	108008741	1	ZYX	zyxin [Source:HGNC Symbol;Acc:HGNC:13200]	protein_coding
ENSOARG00020001692	2.136451	2.763249	3.1982775	4	3.1982775	2.763249	0.558199586	0.00137805	0.005506304	2	14013331	14155456	1	EPB41L4B	erythrocyte membrane protein band 4.1 like 4B [Source:HGNC Symbol;Acc:HGNC:19818]	protein_coding
ENSOARG00020001764	2.8159838	3.2269944	4.24647475	4	4.24647475	3.2269944	0.772792907	6.75E-05	0.000393848	6	88182126	88472158	-1	ADAMTS3	ADAM metallopeptidase with thrombospondin type 1 motif 3 [Source:HGNC Symbol;Acc:HGNC:219]	protein_coding
ENSOARG00020001787	2.4080808	2.708279	3.27412525	4	3.27412525	2.708279	0.55418919	0.098384328	0.190130971	2	53455690	53463475	-1	DNAJB5	DnaJ heat shock protein family (Hsp40) member B5 [Source:HGNC Symbol;Acc:HGNC:14887]	protein_coding
ENSOARG00020001798	0.0076084	0.0268644	0.05448825	4	0.05448825	0.0268644	1.361702654	0.076597626	0.156359958	3	221633874	221717713	-1	SMC1B	structural maintenance of chromosomes 1B [Source:HGNC Symbol;Acc:HGNC:11112]	protein_coding
ENSOARG00020001813	1.0985264	3.6798532	5.64602625	4	5.64602625	3.6798532	0.899816521	2.14E-05	0.000140838	3	106222211	106279403	1	FBLN7	fibulin 7 [Source:HGNC Symbol;Acc:HGNC:26740]	protein_coding
ENSOARG00020001817	1.0454104	1.340677	1.71794525	4	1.71794525	1.340677	0.650973574	0.073308975	0.151258099	4	108206549	108221976	-1			protein_coding
ENSOARG00020001907	0.0563498	0.0629166	0.08143	4	0.08143	0.0629166	0.781872253	0.577171436	0.705558322	4	57454527	57464578	-1	LSMEM1	leucine rich single-pass membrane protein 1 [Source:HGNC Symbol;Acc:HGNC:22036]	protein_coding
ENSOARG00020001908	1.3971384	1.7158972	2.89181525	4	2.89181525	1.7158972	1.655353049	2.01E-06	1.72E-05	4	24492070	24933975	-1	AGMO	alkylglycerol monooxygenase [Source:HGNC Symbol;Acc:HGNC:33784]	protein_coding
ENSOARG00020001909	13.9721634	15.0572164	17.9034845	4	17.9034845	15.0572164	0.587554013	0.013492573	0.038619131	3	96387092	96405489	-1	LOXL3	lysyl oxidase like 3 [Source:HGNC Symbol;Acc:HGNC:13869]	protein_coding
ENSOARG00020001933	3.4483234	4.2127698	6.3434665	4	6.3434665	4.2127698	0.887076167	3.51E-05	0.000219396	3	162504988	162518716	1	STAT6	signal transducer and activator of transcription 6 [Source:HGNC Symbol;Acc:HGNC:11368]	protein_coding
ENSOARG00020001964	0.0687954	0.0975756	0.2092165	4	0.2092165	0.0975756	1.525251525	0.045153295	0.103011655	1	3381764	3406507	-1	RBM44	RNA binding motif protein 44 [Source:HGNC Symbol;Acc:HGNC:24756]	protein_coding
ENSOARG00020001967	1.9380108	2.7668662	3.4310015	4	3.4310015	2.7668662	0.433534695	0.119630125	0.220619355	2	136858072	137186626	-1	RAPGEF4	Rap guanine nucleotide exchange factor 4 [Source:HGNC Symbol;Acc:HGNC:16626]	protein_coding
ENSOARG00020001990	62.7311402	63.5997102	67.871347	4	67.871347	63.5997102	0.39177465	0.005653669	0.018612361	4	24985928	25061730	-1	MEOX2	mesenchyme homeobox 2 [Source:HGNC Symbol;Acc:HGNC:7014]	protein_coding
ENSOARG00020001993	0.4394562	0.5163862	0.692274	4	0.692274	0.5163862	0.68195533	0.026263009	0.066524883	3	2372281	2430497	1	SARDH	sarcosine dehydrogenase [Source:HGNC Symbol;Acc:HGNC:10536]	protein_coding
ENSOARG00020002012	0.2308556	0.2480532	0.321003	4	0.321003	0.2480532	0.682412425	0.205917146	0.334409446	4	108775888	108806038	1	ARHGEF5	Rho guanine nucleotide exchange factor 5 [Source:HGNC Symbol;Acc:HGNC:13209]	protein_coding
ENSOARG00020002080	7.5787824	10.4293324	18.56592575	4	18.56592575	10.4293324	1.17730168	1.27E-14	6.69E-13	1	3414066	3573396	-1			protein_coding
ENSOARG00020002084	2.9309326	3.7362328	4.38360125	4	4.38360125	3.7362328	0.563752892	0.164146562	0.280398902	2	15685695	15689499	1	KLF4	KLF transcription factor 4 [Source:HGNC Symbol;Acc:HGNC:6348]	protein_coding
ENSOARG00020002091	0.4892046	0.6184004	1.26229375	4	1.26229375	0.6184004	1.328922945	4.40E-10	8.82E-09	5	10356495	10700465	1	CACNA1A	calcium voltage-gated channel subunit alpha1 A [Source:HGNC Symbol;Acc:HGNC:1388]	protein_coding
ENSOARG00020002134	19.5267012	21.003039	26.217682	4	26.217682	21.003039	0.946360634	1.44E-08	2.05E-07	2	15810416	15853687	-1	RAD23B	RAD23 homolog B, nucleotide excision repair protein [Source:HGNC Symbol;Acc:HGNC:9813]	protein_coding
ENSOARG00020002161	0	0.0471972	0.09445775	4	0.09445775	0.0471972	1.288975489	0.427234942	0.574775953	1	191864751	191871639	-1	SMCO1	single-pass membrane protein with coiled-coil domains 1 [Source:HGNC Symbol;Acc:HGNC:27407]	protein_coding
ENSOARG00020002194	2.2835834	2.9749676	6.776936	4	6.776936	2.9749676	1.399147128	2.34E-07	2.50E-06	1	104922472	105088052	-1	KCNN3	potassium calcium-activated channel subfamily N member 3 [Source:HGNC Symbol;Acc:HGNC:6292]	protein_coding
ENSOARG00020002234	6.2711198	7.1321934	10.98993575	4	10.98993575	7.1321934	0.912203161	4.64E-08	5.85E-07	3	138448000	138490686	-1	PFKM	phosphofructokinase, muscle [Source:HGNC Symbol;Acc:HGNC:8877]	protein_coding
ENSOARG00020002241	1.5401616	2.3722904	4.345229	4	4.345229	2.3722904	1.167571455	2.18E-06	1.86E-05	1	167075599	167108358	1	NFKBIZ	NFKB inhibitor zeta [Source:NCBI gene (formerly Entrezgene);Acc:101113187]	protein_coding
ENSOARG00020002283	5.4710636	5.722795	6.54697975	4	6.54697975	5.722795	0.515348991	0.018994929	0.051212545	3	7349074	7363953	1	CRAT	carnitine O-acetyltransferase [Source:HGNC Symbol;Acc:HGNC:2342]	protein_coding
ENSOARG00020002326	6.5632582	6.6593744	6.89195925	4	6.89195925	6.6593744	0.313522312	0.130540153	0.23559836	2	17407614	17494714	-1	FKTN	fukutin [Source:HGNC Symbol;Acc:HGNC:3622]	protein_coding
ENSOARG00020002364	0.1809942	0.4643844	1.1392725	4	1.1392725	0.4643844	0.447262107	0.674169218	0.785010556	1	233107779	233111228	1			protein_coding
ENSOARG00020002410	134.7197618	141.7736116	163.5004903	4	163.5004903	141.7736116	0.466873894	0.097682458	0.188989702	3	138585089	138615357	1	COL2A1	collagen type II alpha 1 chain [Source:HGNC Symbol;Acc:HGNC:2200]	protein_coding
ENSOARG00020002421	61.1315718	73.151396	103.5278873	4	103.5278873	73.151396	0.815562407	1.70E-07	1.88E-06	1	3777567	3871102	1	COL6A3	collagen type VI alpha 3 chain [Source:HGNC Symbol;Acc:HGNC:2213]	protein_coding
ENSOARG00020002463	1.5707764	2.2877152	3.220891	4	3.220891	2.2877152	0.789272526	0.010879185	0.03226098	1	78587060	78597692	1	S1PR1	sphingosine-1-phosphate receptor 1 [Source:HGNC Symbol;Acc:HGNC:3165]	protein_coding
ENSOARG00020002472	2.6213942	3.3082908	5.51127275	4	5.51127275	3.3082908	1.02993186	1.05E-11	2.94E-10	1	22817165	22979240	-1	SPATA6	spermatogenesis associated 6 [Source:HGNC Symbol;Acc:HGNC:18309]	protein_coding
ENSOARG00020002518	0.012417	0.0371078	0.12228175	4	0.12228175	0.0371078	1.88469842	0.259954452	0.398335194	2	137696774	137699030	1	DLX2	distal-less homeobox 2 [Source:HGNC Symbol;Acc:HGNC:2915]	protein_coding
ENSOARG00020002619	0.053272	0.0714274	0.11626	4	0.11626	0.0714274	0.963140791	0.412663607	0.561114345	1	119027142	119081828	1	MAEL	maelstrom spermatogenic transposon silencer [Source:HGNC Symbol;Acc:HGNC:25929]	protein_coding
ENSOARG00020002622	6.7119116	7.1386438	8.54142575	4	8.54142575	7.1386438	0.537475516	0.006385137	0.020659877	3	2963313	3007999	1	NOTCH1	notch receptor 1 [Source:HGNC Symbol;Acc:HGNC:7881]	protein_coding
ENSOARG00020002629	7.943698	8.238237	9.3129635	4	9.3129635	8.238237	0.456661499	0.01156828	0.033980684	3	7433733	7494009	-1	NUP188	nucleoporin 188 [Source:HGNC Symbol;Acc:HGNC:17859]	protein_coding
ENSOARG00020002641	3.4224702	4.1736404	7.085073	4	7.085073	4.1736404	0.992062959	1.25E-06	1.13E-05	1	18588122	18608004	1	IPO13	importin 13 [Source:HGNC Symbol;Acc:HGNC:16853]	protein_coding
ENSOARG00020002654	8.2148648	8.8674254	10.73228	4	10.73228	8.8674254	0.550889008	0.001077528	0.004449241	1	98248925	98320773	1	CHD1L	chromodomain helicase DNA binding protein 1 like [Source:HGNC Symbol;Acc:HGNC:1916]	protein_coding
ENSOARG00020002696	0.0447178	0.1235854	0.2992245	4	0.2992245	0.1235854	1.5626362	0.000378954	0.001800851	3	149800764	149922085	-1	MYRFL	myelin regulatory factor like [Source:HGNC Symbol;Acc:HGNC:26316]	protein_coding
ENSOARG00020002699	9.5113886	11.4059976	12.72163925	4	12.72163925	11.4059976	0.449492617	0.007996852	0.024937252	1	119225080	119292786	1	STYXL2	serine/threonine/tyrosine interacting like 2 [Source:HGNC Symbol;Acc:HGNC:25034]	protein_coding
ENSOARG00020002730	0.3807254	0.3888324	0.39704975	4	0.39704975	0.3888324	0.303170131	0.57845176	0.706642142	6	89222090	89239973	1	ALB	albumin [Source:NCBI gene (formerly Entrezgene);Acc:443393]	protein_coding
ENSOARG00020002799	1.3836266	1.570031	1.7074475	4	1.7074475	1.570031	0.216899391	0.233534289	0.368431017	1	119637746	119723382	-1	CD247	CD247 molecule [Source:HGNC Symbol;Acc:HGNC:1677]	protein_coding
ENSOARG00020002809	0	0.002659	0.00453325	4	0.00453325	0.002659	1.180231005	0.55595336	0.690036881	1	222937799	223056600	1	SI	sucrase-isomaltase [Source:HGNC Symbol;Acc:HGNC:10856]	protein_coding
ENSOARG00020002827	3.1933066	3.623381	4.81605275	4	4.81605275	3.623381	0.706041717	1.32E-05	9.16E-05	1	119825200	119896661	1	RCSD1	RCSD domain containing 1 [Source:HGNC Symbol;Acc:HGNC:28310]	protein_coding
ENSOARG00020002837	0.4621832	1.270495	2.65757675	4	2.65757675	1.270495	1.319929202	2.91E-09	4.82E-08	3	150075732	150109891	1	BEST3	bestrophin 3 [Source:HGNC Symbol;Acc:HGNC:17105]	protein_coding
ENSOARG00020002906	5.4610838	5.5639924	6.08417275	4	6.08417275	5.5639924	0.495776069	0.001027463	0.00427465	1	234144920	234286395	-1	ARHGEF26	Rho guanine nucleotide exchange factor 26 [Source:HGNC Symbol;Acc:HGNC:24490]	protein_coding
ENSOARG00020002932	63.5132046	82.6327666	130.996866	4	130.996866	82.6327666	0.965045175	9.34E-10	1.76E-08	2	2222035	2283911	-1	GSN	gelsolin [Source:NCBI gene (formerly Entrezgene);Acc:100579169]	protein_coding
ENSOARG00020003022	33.8042146	38.5932386	46.05381875	4	46.05381875	38.5932386	0.537897532	0.000307022	0.001497893	1	203640375	203659256	-1	EIF4G1	eukaryotic translation initiation factor 4 gamma 1 [Source:HGNC Symbol;Acc:HGNC:3296]	protein_coding
ENSOARG00020003031	0	0.0021492	0.0075895	4	0.0075895	0.0021492	1.962002211	0.361831223	0.508507782	5	7300560	7328953	1			protein_coding
ENSOARG00020003032	20.029461	20.7642888	21.43039325	4	21.43039325	20.7642888	0.34122972	0.017560949	0.047997699	7	57739479	57923420	1	SPPL2A	signal peptide peptidase like 2A [Source:HGNC Symbol;Acc:HGNC:30227]	protein_coding
ENSOARG00020003053	2.9354422	3.3779256	3.6644305	4	3.6644305	3.3779256	0.414106417	0.229942306	0.364024964	1	19482847	19487703	1	PLK3	polo like kinase 3 [Source:HGNC Symbol;Acc:HGNC:2154]	protein_coding
ENSOARG00020003079	0.7121742	0.8545554	1.461641	4	1.461641	0.8545554	1.057435596	0.131537613	0.237100324	10	59369191	59374385	-1	SLITRK1	SLIT and NTRK like family member 1 [Source:HGNC Symbol;Acc:HGNC:20297]	protein_coding
ENSOARG00020003116	4.8806878	5.879336	9.22542475	4	9.22542475	5.879336	0.936165652	8.91E-11	2.09E-09	4	61575319	62043012	1	ELMO1	engulfment and cell motility 1 [Source:HGNC Symbol;Acc:HGNC:16286]	protein_coding
ENSOARG00020003118	4.016234	4.385083	5.35231975	4	5.35231975	4.385083	0.58315272	0.005296456	0.017613905	1	99171537	99185102	1	POLR3C	RNA polymerase III subunit C [Source:HGNC Symbol;Acc:HGNC:30076]	protein_coding
ENSOARG00020003152	1.9431856	2.1180612	2.551581	4	2.551581	2.1180612	0.556180295	0.022958888	0.059776968	1	174145879	174297734	-1	MYH15	myosin heavy chain 15 [Source:HGNC Symbol;Acc:HGNC:31073]	protein_coding
ENSOARG00020003210	3.6937558	4.072321	5.43204	4	5.43204	4.072321	0.71793807	0.000509456	0.002319501	13	53757455	53778156	-1	RTEL1	regulator of telomere elongation helicase 1 [Source:HGNC Symbol;Acc:HGNC:15888]	protein_coding
ENSOARG00020003254	0.7760552	0.924546	1.7122485	4	1.7122485	0.924546	1.993421652	0.001395591	0.005566866	12	48679765	48683503	-1	SMIM1	small integral membrane protein 1 (Vel blood group) [Source:HGNC Symbol;Acc:HGNC:44204]	protein_coding
ENSOARG00020003288	4.6926258	10.9810698	34.624805	4	34.624805	10.9810698	1.884222274	3.43E-18	3.62E-16	13	64269406	64293851	1	MYH7B	myosin heavy chain 7B [Source:HGNC Symbol;Acc:HGNC:15906]	protein_coding
ENSOARG00020003376	2.4570328	2.8558578	3.90076075	4	3.90076075	2.8558578	0.728415739	0.001046906	0.004344893	3	7643172	7672839	1	ZER1	zyg-11 related cell cycle regulator [Source:HGNC Symbol;Acc:HGNC:30960]	protein_coding
ENSOARG00020003379	0.9527318	1.1655046	2.0753125	4	2.0753125	1.1655046	1.133191451	0.035833874	0.085546904	14	34774846	34778322	-1	ENKD1	enkurin domain containing 1 [Source:HGNC Symbol;Acc:HGNC:25246]	protein_coding
ENSOARG00020003385	0.354987	0.467263	0.80335275	4	0.80335275	0.467263	0.755872852	0.254026028	0.391580497	7	85798404	85982831	1	ESRRB	estrogen related receptor beta [Source:HGNC Symbol;Acc:HGNC:3473]	protein_coding
ENSOARG00020003395	0.8556814	1.3535224	1.78685625	4	1.78685625	1.3535224	0.891264594	6.21E-05	0.000364573	4	31252098	31608698	1	DNAH11	dynein axonemal heavy chain 11 [Source:HGNC Symbol;Acc:HGNC:2942]	protein_coding
ENSOARG00020003407	5.2528872	7.5006908	11.21525575	4	11.21525575	7.5006908	0.855944898	0.059510989	0.128577885	14	62263495	62273637	1			protein_coding
ENSOARG00020003409	18.4263798	18.7382122	19.564387	4	19.564387	18.7382122	0.324757235	0.029218419	0.072651203	5	24164731	24209253	-1	PRRC1	proline rich coiled-coil 1 [Source:HGNC Symbol;Acc:HGNC:28164]	protein_coding
ENSOARG00020003426	0.4904346	0.5664554	0.6267395	4	0.6267395	0.5664554	0.469952423	0.185412255	0.308513835	13	47962988	48022056	-1	FERMT1	FERM domain containing kindlin 1 [Source:HGNC Symbol;Acc:HGNC:15889]	protein_coding
ENSOARG00020003429	1.616722	2.2805162	3.2763415	4	3.2763415	2.2805162	0.840570109	0.007815607	0.024453723	1	99223922	99240790	-1	ITGA10	integrin subunit alpha 10 [Source:HGNC Symbol;Acc:HGNC:6135]	protein_coding
ENSOARG00020003443	3.6694968	4.6526498	7.66593825	4	7.66593825	4.6526498	0.998862515	2.41E-08	3.26E-07	16	26160781	26269059	-1	ITGA2	integrin subunit alpha 2 [Source:HGNC Symbol;Acc:HGNC:6137]	protein_coding
ENSOARG00020003461	12.1945244	13.0093832	14.9556765	4	14.9556765	13.0093832	0.509192094	0.025047804	0.064083096	9	13266980	13279127	-1	ZNF34	zinc finger protein 34 [Source:HGNC Symbol;Acc:HGNC:13098]	protein_coding
ENSOARG00020003485	0.9886022	1.5273898	2.43658925	4	2.43658925	1.5273898	0.957493551	1.28E-08	1.84E-07	18	2108054	2290939	-1	ATP10A	ATPase phospholipid transporting 10A (putative) [Source:HGNC Symbol;Acc:HGNC:13542]	protein_coding
ENSOARG00020003497	54.1389084	83.3838286	122.8934748	4	122.8934748	83.3838286	0.840275445	1.04E-06	9.58E-06	10	84241280	84369958	-1	COL4A1	collagen type IV alpha 1 chain [Source:HGNC Symbol;Acc:HGNC:2202]	protein_coding
ENSOARG00020003558	2.3294328	2.6837422	4.347961	4	4.347961	2.6837422	1.209468503	1.08E-07	1.26E-06	6	109433497	109488047	-1	BOD1L1	biorientation of chromosomes in cell division 1 like 1 [Source:HGNC Symbol;Acc:HGNC:31792]	protein_coding
ENSOARG00020003601	0.0199518	0.020672	0.0218685	4	0.0218685	0.020672	0.30984964	0.82544186	0.891341118	14	7324896	7335723	-1			protein_coding
ENSOARG00020003607	0.6359776	1.4066274	1.97826225	4	1.97826225	1.4066274	0.750921016	0.04233929	0.098008005	13	50636463	50660302	1	ADRA1D	adrenoceptor alpha 1D [Source:HGNC Symbol;Acc:HGNC:280]	protein_coding
ENSOARG00020003660	5.1872492	5.6060214	6.29258825	4	6.29258825	5.6060214	0.471095059	0.002021197	0.007675454	3	75984275	76051155	-1	PPP1R21	protein phosphatase 1 regulatory subunit 21 [Source:HGNC Symbol;Acc:HGNC:30595]	protein_coding
ENSOARG00020003689	1.7989282	1.9828984	2.391735	4	2.391735	1.9828984	0.569535519	0.262970667	0.401343482	3	34641510	34644825	-1	CCDC121		protein_coding
ENSOARG00020003708	3.225544	4.0338664	5.6776955	4	5.6776955	4.0338664	0.761440924	0.004798515	0.016208548	1	186799886	186932126	-1	POLQ	DNA polymerase theta [Source:HGNC Symbol;Acc:HGNC:9186]	protein_coding
ENSOARG00020003710	6.398926	7.251358	11.81078475	4	11.81078475	7.251358	1.165640367	1.29E-09	2.35E-08	5	7630749	7716502	1			protein_coding
ENSOARG00020003712	0.1168732	0.1680968	0.23487175	4	0.23487175	0.1680968	0.758895369	0.327504159	0.474150442	13	60298965	60310062	-1	TRIB3	tribbles pseudokinase 3 [Source:HGNC Symbol;Acc:HGNC:16228]	protein_coding
ENSOARG00020003735	0.3233074	0.8854938	2.281153	4	2.281153	0.8854938	1.681623609	3.07E-08	4.06E-07	14	7385651	7415199	1	BCO1	beta-carotene oxygenase 1 [Source:NCBI gene (formerly Entrezgene);Acc:101121875]	protein_coding
ENSOARG00020003775	3.8484788	4.2719586	4.66948425	4	4.66948425	4.2719586	0.708266044	0.000127558	0.000690916	8	81666051	81708958	-1	TMEM242	transmembrane protein 242 [Source:HGNC Symbol;Acc:HGNC:17206]	protein_coding
ENSOARG00020003776	3.5204566	4.151085	4.79654225	4	4.79654225	4.151085	0.494831155	0.004227453	0.014561402	9	82190226	82324929	-1	NDUFAF6	NADH:ubiquinone oxidoreductase complex assembly factor 6 [Source:HGNC Symbol;Acc:HGNC:28625]	protein_coding
ENSOARG00020003788	10.3533912	11.4892034	16.174655	4	16.174655	11.4892034	0.773402332	3.83E-06	3.07E-05	5	7738891	7777391	1	NOTCH3	notch receptor 3 [Source:HGNC Symbol;Acc:HGNC:7883]	protein_coding
ENSOARG00020003796	6.1732898	6.4279008	7.75276475	4	7.75276475	6.4279008	0.560935382	0.005569488	0.01835788	13	51060104	51090503	-1	MAVS	mitochondrial antiviral signaling protein [Source:HGNC Symbol;Acc:HGNC:29233]	protein_coding
ENSOARG00020003804	0.9871244	1.5816538	3.65551625	4	3.65551625	1.5816538	1.645440156	8.35E-06	6.12E-05	18	3739752	4565544	1	GABRG3	gamma-aminobutyric acid type A receptor subunit gamma3 [Source:HGNC Symbol;Acc:HGNC:4088]	protein_coding
ENSOARG00020003805	10.3422196	11.8434524	16.65629	4	16.65629	11.8434524	0.807199487	7.67E-07	7.27E-06	10	2489887	3049537	1	DIAPH3	diaphanous related formin 3 [Source:HGNC Symbol;Acc:HGNC:15480]	protein_coding
ENSOARG00020003823	0.6989132	0.8133594	0.9897455	4	0.9897455	0.8133594	0.971335348	0.106024283	0.201298915	13	64438493	64447205	1	PROCR	protein C receptor [Source:HGNC Symbol;Acc:HGNC:9452]	protein_coding
ENSOARG00020003824	0.0202752	0.068781	0.126076	4	0.126076	0.068781	0.932131586	0.374925561	0.522221537	14	64083297	64099583	1			protein_coding
ENSOARG00020003825	22.068936	28.6433154	62.35639	4	62.35639	28.6433154	1.397674697	1.25E-15	7.85E-14	12	919071	929172	-1	FMOD	fibromodulin [Source:HGNC Symbol;Acc:HGNC:3774]	protein_coding
ENSOARG00020003834	0	0.0164604	0.03547725	4	0.03547725	0.0164604	1.538968034	0.356471067	0.503155052	17	63973016	63998133	1	FOXN4	forkhead box N4 [Source:HGNC Symbol;Acc:HGNC:21399]	protein_coding
ENSOARG00020003846	0.8915618	1.0560782	1.6985585	4	1.6985585	1.0560782	0.965751464	0.00064536	0.002855425	10	21909461	21937423	1	THSD1	thrombospondin type 1 domain containing 1 [Source:HGNC Symbol;Acc:HGNC:17754]	protein_coding
ENSOARG00020003849	0.155894	0.233006	0.366034	4	0.366034	0.233006	0.953152458	0.107834008	0.203857469	15	47501459	47516958	-1	TRIM34	tripartite motif containing 34 [Source:HGNC Symbol;Acc:HGNC:10063]	protein_coding
ENSOARG00020003850	1.364754	1.6312946	2.176101	4	2.176101	1.6312946	0.703438001	0.239690675	0.376236599	12	1038327	1052922	1	PRELP	proline and arginine rich end leucine rich repeat protein [Source:HGNC Symbol;Acc:HGNC:9357]	protein_coding
ENSOARG00020003853	0.5999086	0.753428	1.30733525	4	1.30733525	0.753428	1.118056101	0.000476385	0.002197323	7	86477358	86618780	1	TMEM63C	transmembrane protein 63C [Source:HGNC Symbol;Acc:HGNC:23787]	protein_coding
ENSOARG00020003856	4.7810086	6.0009888	7.740337	4	7.740337	6.0009888	0.655320293	0.003784854	0.013239544	13	51114304	51126884	-1	CDC25B	cell division cycle 25B [Source:HGNC Symbol;Acc:HGNC:1726]	protein_coding
ENSOARG00020003857	7.1292864	7.8377674	11.161364	4	11.161364	7.8377674	0.790320637	2.16E-07	2.34E-06	7	78929897	79024829	-1	DCAF5	DDB1 and CUL4 associated factor 5 [Source:HGNC Symbol;Acc:HGNC:20224]	protein_coding
ENSOARG00020003862	1.0317746	1.3541904	2.70695775	4	2.70695775	1.3541904	1.294672381	0.00128507	0.00518806	1	203712904	203718403	1	ALG3	ALG3 alpha-1,3- mannosyltransferase [Source:HGNC Symbol;Acc:HGNC:23056]	protein_coding
ENSOARG00020003882	0	0.0229536	0.0969625	4	0.0969625	0.0229536	2.389640198	0.098240545	0.189951384	10	21982774	22034911	1			protein_coding
ENSOARG00020003885	0.0415528	0.0753718	0.16272375	4	0.16272375	0.0753718	1.340855297	0.188989416	0.312655357	10	34536327	34540396	1			protein_coding
ENSOARG00020003886	2.387354	2.612078	2.93842225	4	2.93842225	2.612078	0.314528876	0.261261202	0.39971281	2	24154501	24280217	-1	SEMA4D	semaphorin 4D [Source:HGNC Symbol;Acc:HGNC:10732]	protein_coding
ENSOARG00020003907	10.8669896	13.141934	16.20053275	4	16.20053275	13.141934	0.577851416	0.009124048	0.027861465	8	20736046	20744163	-1	VGLL2	vestigial like family member 2 [Source:HGNC Symbol;Acc:HGNC:20232]	protein_coding
ENSOARG00020003908	6.4966186	7.0574552	8.190658	4	8.190658	7.0574552	0.455005941	0.104117866	0.198610169	15	52617577	52662050	1	POLD3		protein_coding
ENSOARG00020003920	48.1062798	56.6490258	68.164652	4	68.164652	56.6490258	0.552937734	0.000245473	0.001230724	3	7744349	7802600	-1	SPTAN1	spectrin alpha, non-erythrocytic 1 [Source:HGNC Symbol;Acc:HGNC:11273]	protein_coding
ENSOARG00020003924	0.5074146	0.6954358	0.8930665	4	0.8930665	0.6954358	0.656999407	0.002971346	0.010723256	17	64000949	64133762	-1	ACACB	acetyl-CoA carboxylase beta [Source:HGNC Symbol;Acc:HGNC:85]	protein_coding
ENSOARG00020003931	26.1044292	31.4361506	35.04380425	4	35.04380425	31.4361506	0.452386269	0.000426571	0.001998244	12	6434473	6484640	1			protein_coding
ENSOARG00020003934	27.5719434	39.2901276	52.49034675	4	52.49034675	39.2901276	0.699521618	1.37E-05	9.41E-05	12	63502927	63623054	1	LAMC1	laminin subunit gamma 1 [Source:HGNC Symbol;Acc:HGNC:6492]	protein_coding
ENSOARG00020003936	3.201028	3.7556084	5.3025025	4	5.3025025	3.7556084	0.792846461	0.000249217	0.001247154	1	99283154	99308380	1			protein_coding
ENSOARG00020003945	1.4795352	2.8302746	4.36786425	4	4.36786425	2.8302746	1.118598022	0.031460707	0.077117753	1	25430764	25436757	1	CDKN2C	cyclin dependent kinase inhibitor 2C [Source:HGNC Symbol;Acc:HGNC:1789]	protein_coding
ENSOARG00020003955	5.1088086	5.9573326	6.48421025	4	6.48421025	5.9573326	0.406704775	0.01142908	0.033629983	10	22037249	22068765	-1	SLC25A15	solute carrier family 25 member 15 [Source:HGNC Symbol;Acc:HGNC:10985]	protein_coding
ENSOARG00020003969	11.7571454	14.226283	20.646451	4	20.646451	14.226283	0.909651903	2.66E-09	4.46E-08	7	79142808	79251958	1	GALNT16	polypeptide N-acetylgalactosaminyltransferase 16 [Source:HGNC Symbol;Acc:HGNC:23233]	protein_coding
ENSOARG00020003980	2.8864484	3.764024	7.44769925	4	7.44769925	3.764024	1.256040068	1.25E-11	3.45E-10	18	4870665	5011557	-1	LRRK1	leucine rich repeat kinase 1 [Source:HGNC Symbol;Acc:HGNC:18608]	protein_coding
ENSOARG00020004001	0.0068284	0.0155742	0.05923775	4	0.05923775	0.0155742	2.202413316	0.137801004	0.245805129	12	1327790	1336283	1	LAX1	lymphocyte transmembrane adaptor 1 [Source:HGNC Symbol;Acc:HGNC:26005]	protein_coding
ENSOARG00020004005	0.010013	0.0209872	0.07184675	4	0.07184675	0.0209872	1.904615125	0.215594933	0.346392636	16	10777274	10778284	1			protein_coding
ENSOARG00020004009	16.3582838	18.1643676	19.56259575	4	19.56259575	18.1643676	0.337435623	0.033782728	0.081546623	1	187002972	187080020	-1	GOLGB1	golgin B1 [Source:HGNC Symbol;Acc:HGNC:4429]	protein_coding
ENSOARG00020004041	30.8940396	34.6522368	38.6519555	4	38.6519555	34.6522368	0.735979077	1.30E-06	1.17E-05	16	11514385	11602097	-1	PIK3R1	phosphoinositide-3-kinase regulatory subunit 1 [Source:HGNC Symbol;Acc:HGNC:8979]	protein_coding
ENSOARG00020004054	2.1495142	2.7452836	3.913434	4	3.913434	2.7452836	0.604742237	0.009608464	0.029050943	10	34652739	34749206	-1	TNFRSF19	TNF receptor superfamily member 19 [Source:HGNC Symbol;Acc:HGNC:11915]	protein_coding
ENSOARG00020004057	0.0588284	0.0802116	0.1218425	4	0.1218425	0.0802116	0.883914758	0.163125403	0.27893518	3	91635294	91683890	1	NLRC4	NLR family CARD domain containing 4 [Source:HGNC Symbol;Acc:HGNC:16412]	protein_coding
ENSOARG00020004074	0.5115908	0.7286154	1.59212	4	1.59212	0.7286154	1.385003815	0.244802094	0.381629708	14	62710457	62720589	-1	ZNF865	zinc finger protein 865 [Source:HGNC Symbol;Acc:HGNC:38705]	protein_coding
ENSOARG00020004090	0.0725134	0.118872	0.2699195	4	0.2699195	0.118872	1.486274248	0.025380245	0.064731329	14	25270249	25291661	1	DRC7	dynein regulatory complex subunit 7 [Source:HGNC Symbol;Acc:HGNC:25289]	protein_coding
ENSOARG00020004094	3.4065432	3.8173706	5.030945	4	5.030945	3.8173706	0.681497856	0.013714395	0.039115766	14	7538121	7741485	1	CMIP	c-Maf inducing protein [Source:HGNC Symbol;Acc:HGNC:24319]	protein_coding
ENSOARG00020004101	3.3121262	3.4477146	3.95853475	4	3.95853475	3.4477146	0.481334777	0.006163189	0.020035459	10	22150596	22239558	1	FOXO1	forkhead box O1 [Source:HGNC Symbol;Acc:HGNC:3819]	protein_coding
ENSOARG00020004125	1.2562242	1.6027564	2.37177275	4	2.37177275	1.6027564	0.853759563	0.009775387	0.029464998	12	1720459	1759011	1	SOX13	SRY-box transcription factor 13 [Source:HGNC Symbol;Acc:HGNC:11192]	protein_coding
ENSOARG00020004142	7.688406	10.9538094	13.066489	4	13.066489	10.9538094	0.523939881	0.001524487	0.005992701	2	2689066	2708030	1	PHF19	PHD finger protein 19 [Source:HGNC Symbol;Acc:HGNC:24566]	protein_coding
ENSOARG00020004177	4.3094164	5.9370654	9.79268775	4	9.79268775	5.9370654	1.00387858	0.000680029	0.002991101	5	4397754	4409899	-1	TMEM59L	transmembrane protein 59 like [Source:HGNC Symbol;Acc:HGNC:13237]	protein_coding
ENSOARG00020004206	2.8490752	5.170514	12.674868	4	12.674868	5.170514	1.603203834	5.37E-15	3.04E-13	14	62781211	62803875	-1	SSC5D	scavenger receptor cysteine rich family member with 5 domains [Source:HGNC Symbol;Acc:HGNC:26641]	protein_coding
ENSOARG00020004231	0.0658996	0.138696	0.2662085	4	0.2662085	0.138696	1.206490033	0.147615417	0.259714134	14	52106236	52122380	-1	CEACAM20	CEA cell adhesion molecule 20 [Source:HGNC Symbol;Acc:HGNC:24879]	protein_coding
ENSOARG00020004234	3.3435492	3.5388334	4.28552675	4	4.28552675	3.5388334	0.488193326	0.003906784	0.01358464	7	79508237	79556806	1	SUSD6	sushi domain containing 6 [Source:HGNC Symbol;Acc:HGNC:19956]	protein_coding
ENSOARG00020004236	1.3372046	2.0114462	2.901257	4	2.901257	2.0114462	0.999013892	0.031843909	0.077873098	3	3109012	3119148	1	CARD9	caspase recruitment domain family member 9 [Source:HGNC Symbol;Acc:HGNC:16391]	protein_coding
ENSOARG00020004266	5.0820178	5.8101142	7.06009475	4	7.06009475	5.8101142	1.349976926	1.74E-06	1.51E-05	7	79607429	79621219	1	SRSF5	serine and arginine rich splicing factor 5 [Source:HGNC Symbol;Acc:HGNC:10787]	protein_coding
ENSOARG00020004271	0.0222598	0.2419666	0.515626	4	0.515626	0.2419666	1.311205412	0.373133924	0.520514578	13	60687333	60692211	-1			protein_coding
ENSOARG00020004290	10.1736018	11.785759	19.1592385	4	19.1592385	11.785759	0.928545395	1.04E-05	7.45E-05	16	28476208	28667847	-1	PARP8	poly(ADP-ribose) polymerase family member 8 [Source:HGNC Symbol;Acc:HGNC:26124]	protein_coding
ENSOARG00020004293	9.448694	10.3328848	11.196805	4	11.196805	10.3328848	0.408195538	0.006694513	0.0214877	5	12627845	12760150	-1	TYK2	tyrosine kinase 2 [Source:HGNC Symbol;Acc:HGNC:12440]	protein_coding
ENSOARG00020004297	2.9126948	3.2894332	5.39833925	4	5.39833925	3.2894332	0.993404619	0.06037188	0.130106765	1	4621998	4637110	-1	ACKR3	atypical chemokine receptor 3 [Source:HGNC Symbol;Acc:HGNC:23692]	protein_coding
ENSOARG00020004342	22.7440356	23.9240238	30.0019635	4	30.0019635	23.9240238	0.601887335	0.000854279	0.003634287	13	64766072	64780164	1	ERGIC3	ERGIC and golgi 3 [Source:HGNC Symbol;Acc:HGNC:15927]	protein_coding
ENSOARG00020004349	5.065846	6.2306452	10.37795975	4	10.37795975	6.2306452	1.004134574	0.000283917	0.001398691	5	4427695	4435519	-1	KXD1	KxDL motif containing 1 [Source:HGNC Symbol;Acc:HGNC:28420]	protein_coding
ENSOARG00020004373	0.3281602	0.7537506	1.09283375	4	1.09283375	0.7537506	0.956949431	0.000562082	0.002522818	1	4922126	4999096	1	ASB18	ankyrin repeat and SOCS box containing 18 [Source:HGNC Symbol;Acc:HGNC:19770]	protein_coding
ENSOARG00020004379	19.4339752	31.4327892	42.93275425	4	42.93275425	31.4327892	0.738415883	8.54E-06	6.24E-05	18	5014822	5059585	-1	ALDH1A3	aldehyde dehydrogenase 1 family member A3 [Source:HGNC Symbol;Acc:HGNC:409]	protein_coding
ENSOARG00020004389	2.7379702	3.0121748	3.33438825	4	3.33438825	3.0121748	0.467044628	0.009086189	0.027759475	17	50970616	51064006	1	SCARB1	scavenger receptor class B member 1 [Source:HGNC Symbol;Acc:HGNC:1664]	protein_coding
ENSOARG00020004398	2.3892604	4.2983464	10.9529315	4	10.9529315	4.2983464	1.585379947	6.89E-16	4.52E-14	7	26921919	27498086	-1	RYR3	ryanodine receptor 3 [Source:HGNC Symbol;Acc:HGNC:10485]	protein_coding
ENSOARG00020004464	4.5167346	6.8477406	10.08960225	4	10.08960225	6.8477406	0.840987928	1.96E-06	1.69E-05	1	163027934	163151757	1	CRYBG3	crystallin beta-gamma domain containing 3 [Source:HGNC Symbol;Acc:HGNC:34427]	protein_coding
ENSOARG00020004483	0.3228196	0.4692986	0.57214	4	0.57214	0.4692986	0.56850361	0.383933095	0.531450821	13	60866588	60875753	1	COX4I2	cytochrome c oxidase subunit 4I2 [Source:HGNC Symbol;Acc:HGNC:16232]	protein_coding
ENSOARG00020004487	0.0045642	0.0066762	0.01645775	4	0.01645775	0.0066762	1.676998819	0.446530877	0.592984566	4	104399100	104412574	-1	KLRG2	killer cell lectin like receptor G2 [Source:HGNC Symbol;Acc:HGNC:24778]	protein_coding
ENSOARG00020004490	0.4950534	0.8047708	2.39076525	4	2.39076525	0.8047708	1.838790694	0.000419161	0.001967887	5	12793814	12841908	1	PDE4A	phosphodiesterase 4A [Source:HGNC Symbol;Acc:HGNC:8780]	protein_coding
ENSOARG00020004537	3.2781062	3.9327584	5.295776	4	5.295776	3.9327584	0.720464957	0.04819312	0.108715874	8	21432610	21438765	-1	CALHM5	calcium homeostasis modulator family member 5 [Source:HGNC Symbol;Acc:HGNC:21568]	protein_coding
ENSOARG00020004550	0.3291742	0.388451	0.57718	4	0.57718	0.388451	0.885562642	0.161553343	0.27701335	7	86745573	86755569	1			protein_coding
ENSOARG00020004563	11.616478	12.7565798	18.45093175	4	18.45093175	12.7565798	1.321168246	7.28E-14	3.25E-12	10	35942141	36032666	1	XPO4	exportin 4 [Source:HGNC Symbol;Acc:HGNC:17796]	protein_coding
ENSOARG00020004595	10.8332646	11.3935166	12.394698	4	12.394698	11.3935166	0.659985631	0.002469835	0.00915211	18	38973134	39047643	1	G2E3	G2/M-phase specific E3 ubiquitin protein ligase [Source:HGNC Symbol;Acc:HGNC:20338]	protein_coding
ENSOARG00020004598	5.2557516	5.7584404	7.149905	4	7.149905	5.7584404	0.607772321	0.000399633	0.001887594	3	3218907	3243875	1	QSOX2	quiescin sulfhydryl oxidase 2 [Source:HGNC Symbol;Acc:HGNC:30249]	protein_coding
ENSOARG00020004611	0.005331	0.0157066	0.07043475	4	0.07043475	0.0157066	2.488876519	0.120852203	0.222105467	6	91656797	91658756	-1	CXCL11	C-X-C motif chemokine ligand 11 [Source:HGNC Symbol;Acc:HGNC:10638]	protein_coding
ENSOARG00020004624	6.3428948	6.613248	7.47763975	4	7.47763975	6.613248	0.655763699	0.023185519	0.060299786	14	14674114	14709825	-1			protein_coding
ENSOARG00020004655	9.6719904	10.774261	11.81277875	4	11.81277875	10.774261	0.414336672	0.003954254	0.013731807	13	29137810	29267386	-1	FAM171A1	family with sequence similarity 171 member A1 [Source:HGNC Symbol;Acc:HGNC:23522]	protein_coding
ENSOARG00020004779	0.5298756	0.683581	1.21370025	4	1.21370025	0.683581	1.141299516	0.000499266	0.002279223	3	3340137	3418040	1	NACC2	NACC family member 2 [Source:HGNC Symbol;Acc:HGNC:23846]	protein_coding
ENSOARG00020004786	0.519337	0.6266278	0.81288775	4	0.81288775	0.6266278	0.653010936	0.368967911	0.515936261	13	61049458	61052005	-1	FOXS1	forkhead box S1 [Source:HGNC Symbol;Acc:HGNC:3735]	protein_coding
ENSOARG00020004818	1.4599688	1.554127	1.64692075	4	1.64692075	1.554127	0.393996345	0.163404582	0.279284706	13	30301784	30382042	1	PTER	phosphotriesterase related [Source:HGNC Symbol;Acc:HGNC:9590]	protein_coding
ENSOARG00020004849	0.5030548	1.30536	2.26476075	4	2.26476075	1.30536	1.124557267	0.04351852	0.100166611	8	21706568	21781142	1	COL10A1	collagen type X alpha 1 chain [Source:HGNC Symbol;Acc:HGNC:2185]	protein_coding
ENSOARG00020004896	0	0.019501	0.09033225	4	0.09033225	0.019501	2.486141946	0.152040018	0.265143948	13	61083294	61131280	1	TTLL9	tubulin tyrosine ligase like 9 [Source:HGNC Symbol;Acc:HGNC:16118]	protein_coding
ENSOARG00020004939	4.1173226	4.5417708	6.59022525	4	6.59022525	4.5417708	0.817401434	0.000173345	0.000904196	9	13569974	13589034	-1	HSF1	heat shock transcription factor 1 [Source:HGNC Symbol;Acc:HGNC:5224]	protein_coding
ENSOARG00020004981	4.8250538	5.2392364	6.5698745	4	6.5698745	5.2392364	0.611201238	0.001599862	0.006253458	11	41699267	41735396	-1	JUP	junction plakoglobin [Source:HGNC Symbol;Acc:HGNC:6207]	protein_coding
ENSOARG00020005112	0.516864	0.7916524	1.2158355	4	1.2158355	0.7916524	0.915441634	0.111782729	0.209372606	4	45490753	45494576	1	FGL2	fibrinogen like 2 [Source:HGNC Symbol;Acc:HGNC:3696]	protein_coding
ENSOARG00020005116	0.0666994	0.1076588	0.15908525	4	0.15908525	0.1076588	0.942368355	0.432215531	0.579862253	17	29651441	29652200	1			protein_coding
ENSOARG00020005117	2.306383	3.1961076	6.98431025	4	6.98431025	3.1961076	1.417587047	5.15E-12	1.55E-10	18	7004980	7029996	-1	SYNM	synemin [Source:HGNC Symbol;Acc:HGNC:24466]	protein_coding
ENSOARG00020005151	0.2014418	0.3556644	0.63192875	4	0.63192875	0.3556644	1.118812045	0.018573185	0.050235019	13	54149731	54165461	-1	SLC17A9	solute carrier family 17 member 9 [Source:HGNC Symbol;Acc:HGNC:16192]	protein_coding
ENSOARG00020005153	2.8070872	3.3400506	3.82466375	4	3.82466375	3.3400506	0.448633623	0.052577068	0.116456607	10	11535981	11596735	-1	ELF1	E74 like ETS transcription factor 1 [Source:HGNC Symbol;Acc:HGNC:3316]	protein_coding
ENSOARG00020005157	0.0191024	0.0525174	0.141342	4	0.141342	0.0525174	1.646647934	0.361028135	0.507709671	13	41644727	41649832	1	CSTL1	cystatin like 1 [Source:HGNC Symbol;Acc:HGNC:15958]	protein_coding
ENSOARG00020005183	3.459121	4.192771	5.222724	4	5.222724	4.192771	0.588924333	0.014430482	0.040753619	4	94279611	94296424	-1	IMPDH1	inosine monophosphate dehydrogenase 1 [Source:HGNC Symbol;Acc:HGNC:6052]	protein_coding
ENSOARG00020005189	15.3919864	17.2672802	21.5677695	4	21.5677695	17.2672802	0.60730691	4.59E-05	0.000278829	9	15983945	16068005	1	AGO2	argonaute RISC catalytic component 2 [Source:HGNC Symbol;Acc:HGNC:3263]	protein_coding
ENSOARG00020005201	0.6983516	1.3026638	2.9295915	4	2.9295915	1.3026638	1.602615573	2.34E-11	6.10E-10	14	7785563	7959169	1	PLCG2	phospholipase C gamma 2 [Source:HGNC Symbol;Acc:HGNC:9066]	protein_coding
ENSOARG00020005291	1.0188592	1.1932986	1.867232	4	1.867232	1.1932986	0.940267969	0.104749085	0.199520032	17	64709733	64751658	1	CMKLR1	chemerin chemokine-like receptor 1 [Source:HGNC Symbol;Acc:HGNC:2121]	protein_coding
ENSOARG00020005330	0.0575686	0.0664886	0.09653025	4	0.09653025	0.0664886	1.070319766	0.304441453	0.448886528	1	86404112	86408948	-1	CFAP276	cilia and flagella associated protein 276 [Source:HGNC Symbol;Acc:HGNC:32331]	protein_coding
ENSOARG00020005353	0.0859228	0.1200636	0.19411925	4	0.19411925	0.1200636	1.491802608	0.025908682	0.065805867	3	3547841	3618428	-1	KCNT1	potassium sodium-activated channel subfamily T member 1 [Source:HGNC Symbol;Acc:HGNC:18865]	protein_coding
ENSOARG00020005372	0.0098214	0.0492004	0.1401845	4	0.1401845	0.0492004	1.821316969	0.143677485	0.254126405	1	242636794	242705820	1			protein_coding
ENSOARG00020005422	10.7117012	11.9485804	13.8430355	4	13.8430355	11.9485804	0.512412108	0.001123948	0.00461236	4	46031231	46067508	-1	DNAJC2	DnaJ heat shock protein family (Hsp40) member C2 [Source:HGNC Symbol;Acc:HGNC:13192]	protein_coding
ENSOARG00020005486	0	0.004748	0.01185875	4	0.01185875	0.004748	1.643224393	0.489489805	0.632607744	3	170607199	170676359	-1	SLC5A8	solute carrier family 5 member 8 [Source:HGNC Symbol;Acc:HGNC:19119]	protein_coding
ENSOARG00020005494	8.646955	10.0044732	13.08142475	4	13.08142475	10.0044732	0.605767392	0.001030718	0.004287235	4	31607861	31661632	-1	CDCA7L	cell division cycle associated 7 like [Source:HGNC Symbol;Acc:HGNC:30777]	protein_coding
ENSOARG00020005532	7.504123	7.8960056	9.2185305	4	9.2185305	7.8960056	0.509302635	0.119250373	0.220179928	12	2201494	2268225	-1	LRRN2	leucine rich repeat neuronal 2 [Source:HGNC Symbol;Acc:HGNC:16914]	protein_coding
ENSOARG00020005535	2.4650852	3.688626	5.48616925	4	5.48616925	3.688626	0.855448261	2.07E-05	0.000136825	3	77961841	78055538	-1	EPAS1	endothelial PAS domain protein 1 [Source:HGNC Symbol;Acc:HGNC:3374]	protein_coding
ENSOARG00020005561	6.2020046	8.6514016	14.29937275	4	14.29937275	8.6514016	0.991132756	0.000117946	0.000644458	3	143181919	143383025	1	ADAMTS20	ADAM metallopeptidase with thrombospondin type 1 motif 20 [Source:HGNC Symbol;Acc:HGNC:17178]	protein_coding
ENSOARG00020005566	1.895155	1.9108066	1.98489375	4	1.98489375	1.9108066	0.280126404	0.297838543	0.441217786	9	85976285	86124330	-1	SLC26A7	solute carrier family 26 member 7 [Source:HGNC Symbol;Acc:HGNC:14467]	protein_coding
ENSOARG00020005645	10.8880874	13.0275398	15.99069275	4	15.99069275	13.0275398	0.592783918	0.000198758	0.001020901	1	86496296	86516567	1	SARS1	seryl-tRNA synthetase 1 [Source:HGNC Symbol;Acc:HGNC:10537]	protein_coding
ENSOARG00020005673	7.0102484	7.7123502	8.354651	4	8.354651	7.7123502	0.382901098	0.003844031	0.01340387	10	12062325	12445717	-1	VWA8	von Willebrand factor A domain containing 8 [Source:HGNC Symbol;Acc:HGNC:29071]	protein_coding
ENSOARG00020005677	1.7573716	2.3335888	3.32662	4	3.32662	2.3335888	0.803560818	0.064034448	0.136146101	3	163737614	163752432	-1	RDH5	retinol dehydrogenase 5 [Source:HGNC Symbol;Acc:HGNC:9940]	protein_coding
ENSOARG00020005700	0.8743642	1.0958256	1.64598825	4	1.64598825	1.0958256	0.82678909	0.030266635	0.074690759	17	65200564	65276512	1	SGSM1	small G protein signaling modulator 1 [Source:HGNC Symbol;Acc:HGNC:29410]	protein_coding
ENSOARG00020005710	0	0.0073084	0.0165595	4	0.0165595	0.0073084	1.521972923	0.513832371	0.653827094	1	240034943	240067337	-1	CPA3	carboxypeptidase A3 [Source:HGNC Symbol;Acc:HGNC:2298]	protein_coding
ENSOARG00020005717	4.313028	4.5026626	4.92064325	4	4.92064325	4.5026626	0.428076357	0.050104727	0.112110487	11	55571377	55585896	1	GGA3	golgi associated, gamma adaptin ear containing, ARF binding protein 3 [Source:HGNC Symbol;Acc:HGNC:17079]	protein_coding
ENSOARG00020005730	0.1689264	0.2512086	0.53121625	4	0.53121625	0.2512086	1.37367226	0.017893256	0.048749008	2	140518396	140584885	-1	NOSTRIN	nitric oxide synthase trafficking [Source:HGNC Symbol;Acc:HGNC:20203]	protein_coding
ENSOARG00020005857	0.3039154	0.517643	1.28307575	4	1.28307575	0.517643	1.589485763	0.00294126	0.010631113	3	209755896	209764820	-1	TAPBPL	TAP binding protein like [Source:HGNC Symbol;Acc:HGNC:30683]	protein_coding
ENSOARG00020005891	6.6056436	7.8075206	8.60060425	4	8.60060425	7.8075206	0.360873026	0.058904362	0.127710455	2	102801045	102847836	-1	ZNF395	zinc finger protein 395 [Source:HGNC Symbol;Acc:HGNC:18737]	protein_coding
ENSOARG00020005897	6.5601056	6.9282442	7.707842	4	7.707842	6.9282442	0.451618621	0.009181789	0.027992015	16	31408105	31439785	1	C5orf34	chromosome 5 open reading frame 34 [Source:HGNC Symbol;Acc:HGNC:24738]	protein_coding
ENSOARG00020005901	2.094234	2.3414566	3.04078525	4	3.04078525	2.3414566	0.658202362	0.003724006	0.013073222	13	54582890	54634296	1	LAMA5	laminin subunit alpha 5 [Source:HGNC Symbol;Acc:HGNC:6485]	protein_coding
ENSOARG00020005918	2.34873	3.2308832	5.1763455	4	5.1763455	3.2308832	0.769577571	0.00113004	0.004634304	3	209813060	209830655	-1	LTBR	lymphotoxin beta receptor [Source:HGNC Symbol;Acc:HGNC:6718]	protein_coding
ENSOARG00020005923	0.1199628	0.2459432	0.37548525	4	0.37548525	0.2459432	0.882978382	0.167330684	0.284770171	8	83097428	83184215	-1	TAGAP	T cell activation RhoGTPase activating protein [Source:HGNC Symbol;Acc:HGNC:15669]	protein_coding
ENSOARG00020005926	16.440395	17.4544734	20.72827725	4	20.72827725	17.4544734	0.508384177	0.001312407	0.005284714	5	28473276	28507690	1	PPIC	peptidylprolyl isomerase C [Source:HGNC Symbol;Acc:HGNC:9256]	protein_coding
ENSOARG00020006010	6.1808006	7.2054284	9.22092575	4	9.22092575	7.2054284	0.651438068	1.91E-05	0.000127551	17	65579668	65696525	1	GRK3	G protein-coupled receptor kinase 3 [Source:HGNC Symbol;Acc:HGNC:290]	protein_coding
ENSOARG00020006072	2.8230982	2.9921866	3.93096675	4	3.93096675	2.9921866	0.660921332	0.005378184	0.017821674	1	246761789	246845861	1	PCOLCE2	procollagen C-endopeptidase enhancer 2 [Source:HGNC Symbol;Acc:HGNC:8739]	protein_coding
ENSOARG00020006081	0.0429464	0.18089	0.42215775	4	0.42215775	0.18089	2.100746096	0.218991418	0.350415826	10	13307418	13320037	1	FAM216B	family with sequence similarity 216 member B [Source:HGNC Symbol;Acc:HGNC:26883]	protein_coding
ENSOARG00020006102	9.2519848	9.4149158	9.53245075	4	9.53245075	9.4149158	0.31507313	0.036057482	0.086036736	2	103172574	103209360	1	EXTL3	exostosin like glycosyltransferase 3 [Source:HGNC Symbol;Acc:HGNC:3518]	protein_coding
ENSOARG00020006141	20.4727086	20.6445666	20.86075625	4	20.86075625	20.6445666	0.306043435	0.035956805	0.08581844	3	193717921	193733474	-1	CMAS	cytidine monophosphate N-acetylneuraminic acid synthetase [Source:HGNC Symbol;Acc:HGNC:18290]	protein_coding
ENSOARG00020006143	0	0.006745	0.01838275	4	0.01838275	0.006745	1.714757313	0.35060326	0.497075336	14	63250097	63264109	1			protein_coding
ENSOARG00020006153	0.0260264	0.0781628	0.248195	4	0.248195	0.0781628	1.926412725	0.14291048	0.253057375	3	170895598	170908573	1	SPIC	Spi-C transcription factor [Source:HGNC Symbol;Acc:HGNC:29549]	protein_coding
ENSOARG00020006164	0.001354	0.0023466	0.005461	4	0.005461	0.0023466	1.429874064	0.53333832	0.669982274	6	113648944	113690890	-1			protein_coding
ENSOARG00020006198	0.7531878	1.0460606	1.9120845	4	1.9120845	1.0460606	1.162239993	1.73E-08	2.43E-07	14	18179242	18242210	1	ADCY7	adenylate cyclase 7 [Source:HGNC Symbol;Acc:HGNC:238]	protein_coding
ENSOARG00020006216	0.102151	0.130408	0.248452	4	0.248452	0.130408	1.116884401	0.492796395	0.636037696	10	14434492	14464453	-1	CCDC122	coiled-coil domain containing 122 [Source:HGNC Symbol;Acc:HGNC:26478]	protein_coding
ENSOARG00020006239	10.4373778	13.0333148	20.27198275	4	20.27198275	13.0333148	0.911790469	4.97E-07	4.94E-06	3	9025813	9061943	1	ANGPTL2	angiopoietin like 2 [Source:HGNC Symbol;Acc:HGNC:490]	protein_coding
ENSOARG00020006254	1.4762516	2.3533652	2.96023775	4	2.96023775	2.3533652	0.5767162	0.012217526	0.035579996	3	153725010	153825702	-1	IRAK3	interleukin 1 receptor associated kinase 3 [Source:HGNC Symbol;Acc:HGNC:17020]	protein_coding
ENSOARG00020006258	0.8046504	0.9185204	1.426271	4	1.426271	0.9185204	0.950345042	0.198478685	0.324558964	17	72828645	72829700	1	GP1BB	glycoprotein Ib platelet subunit beta [Source:HGNC Symbol;Acc:HGNC:4440]	protein_coding
ENSOARG00020006267	10.4090384	11.4464048	12.58201125	4	12.58201125	11.4464048	0.43291822	0.006970745	0.022200825	17	52152207	52193563	1	RILPL1	Rab interacting lysosomal protein like 1 [Source:HGNC Symbol;Acc:HGNC:26814]	protein_coding
ENSOARG00020006269	5.852507	6.8721348	8.3492335	4	8.3492335	6.8721348	0.581336333	0.011529067	0.033882876	11	55384813	55420297	-1	TMEM94	transmembrane protein 94 [Source:HGNC Symbol;Acc:HGNC:28983]	protein_coding
ENSOARG00020006299	7.4955496	11.1968278	16.5579215	4	16.5579215	11.1968278	0.841896014	4.06E-06	3.23E-05	9	13793942	13847758	1	PLEC	plectin [Source:HGNC Symbol;Acc:HGNC:9069]	protein_coding
ENSOARG00020006331	102.7770966	135.6683214	197.0613443	4	197.0613443	135.6683214	0.836661343	5.96E-05	0.000351621	20	30784543	30786191	-1	H1-4	H1.4 linker histone, cluster member [Source:HGNC Symbol;Acc:HGNC:4718]	protein_coding
ENSOARG00020006379	0.0554116	0.2039394	0.29378	4	0.29378	0.2039394	0.696237692	0.311188007	0.456216911	9	21341387	21408057	1	SLA	Src like adaptor [Source:HGNC Symbol;Acc:HGNC:10902]	protein_coding
ENSOARG00020006383	3.5244256	4.7943424	7.50293	4	7.50293	4.7943424	1.021295893	0.000120248	0.000655693	13	65513407	65618446	1	DLGAP4	DLG associated protein 4 [Source:HGNC Symbol;Acc:HGNC:24476]	protein_coding
ENSOARG00020006392	3.165258	3.2507108	3.6865335	4	3.6865335	3.2507108	0.474305153	0.452789547	0.598464089	17	52197599	52202349	-1	SNRNP35	small nuclear ribonucleoprotein U11/U12 subunit 35 [Source:HGNC Symbol;Acc:HGNC:30852]	protein_coding
ENSOARG00020006410	11.3702172	12.3807258	18.095336	4	18.095336	12.3807258	0.820605767	2.58E-07	2.73E-06	6	93126524	93241070	-1	CNOT6L	CCR4-NOT transcription complex subunit 6 like [Source:HGNC Symbol;Acc:HGNC:18042]	protein_coding
ENSOARG00020006414	0.0199708	0.0462562	0.08307525	4	0.08307525	0.0462562	1.174874325	0.338916979	0.485516417	20	26309659	26313089	1	PRRT1	proline rich transmembrane protein 1 [Source:HGNC Symbol;Acc:HGNC:13943]	protein_coding
ENSOARG00020006426	11.0325612	11.6714948	13.20005725	4	13.20005725	11.6714948	0.726878661	0.000409831	0.001930391	23	35076639	35118575	1	ESCO1	establishment of sister chromatid cohesion N-acetyltransferase 1 [Source:HGNC Symbol;Acc:HGNC:24645]	protein_coding
ENSOARG00020006453	38.2877122	44.398265	52.73834125	4	52.73834125	44.398265	0.528790284	0.009109372	0.027821199	24	38704549	38723879	1	RAC1	Rac family small GTPase 1 [Source:HGNC Symbol;Acc:HGNC:9801]	protein_coding
ENSOARG00020006461	2.6323956	4.1507624	5.28634575	4	5.28634575	4.1507624	0.63972402	0.001501633	0.005917811	X	83375791	83619455	1	GABRA3	gamma-aminobutyric acid type A receptor subunit alpha3 [Source:HGNC Symbol;Acc:HGNC:4077]	protein_coding
ENSOARG00020006474	0.509072	0.6889832	1.038617	4	1.038617	0.6889832	0.915493374	0.077531638	0.157725485	1	86731083	86739985	1	CYB561D1	cytochrome b561 family member D1 [Source:HGNC Symbol;Acc:HGNC:26804]	protein_coding
ENSOARG00020006507	6.006869	6.4575304	6.997921	4	6.997921	6.4575304	0.419141924	0.035288235	0.084438575	17	52252230	52279910	-1	KMT5A	lysine methyltransferase 5A [Source:HGNC Symbol;Acc:HGNC:29489]	protein_coding
ENSOARG00020006551	0.099231	0.2001098	0.282388	4	0.282388	0.2001098	0.854770601	0.239758456	0.376311365	2	246191178	246217833	1			protein_coding
ENSOARG00020006597	20.8996022	28.6550692	45.70339	4	45.70339	28.6550692	0.933867375	0.005693459	0.018733445	14	64796216	64810625	-1			protein_coding
ENSOARG00020006660	5.5187878	11.8311196	21.14993225	4	21.14993225	11.8311196	1.127095687	9.57E-14	4.14E-12	3	163752091	163775595	1	ITGA7	integrin subunit alpha 7 [Source:HGNC Symbol;Acc:HGNC:6143]	protein_coding
ENSOARG00020006692	0.0553722	0.0950452	0.16708225	4	0.16708225	0.0950452	1.094442087	0.054774311	0.120535025	22	50268097	50362591	1	JAKMIP3	Janus kinase and microtubule interacting protein 3 [Source:HGNC Symbol;Acc:HGNC:23523]	protein_coding
ENSOARG00020006721	1.7253152	2.4350032	4.4224705	4	4.4224705	2.4350032	1.150254007	3.35E-09	5.48E-08	3	210026010	210176242	1	VWF	von Willebrand factor [Source:HGNC Symbol;Acc:HGNC:12726]	protein_coding
ENSOARG00020006764	20.155927	21.319763	25.29348825	4	25.29348825	21.319763	0.533253739	0.00021328	0.001087714	14	9925913	9971072	-1	MBTPS1	membrane bound transcription factor peptidase, site 1 [Source:HGNC Symbol;Acc:HGNC:15456]	protein_coding
ENSOARG00020006776	2.1021556	3.2495728	4.835851	4	4.835851	3.2495728	0.874451781	7.46E-05	0.000430552	10	29030224	29463653	-1	FRY	FRY microtubule binding protein [Source:HGNC Symbol;Acc:HGNC:20367]	protein_coding
ENSOARG00020006842	8.704917	9.773145	12.5085075	4	12.5085075	9.773145	0.647086254	0.003996793	0.013853186	1	86853796	86865683	1	AMPD2	adenosine monophosphate deaminase 2 [Source:HGNC Symbol;Acc:HGNC:469]	protein_coding
ENSOARG00020006862	0.2349124	0.4428534	1.09214675	4	1.09214675	0.4428534	1.647352223	1.36E-10	3.05E-09	1	8418353	9101893	-1	CSMD2	CUB and Sushi multiple domains 2 [Source:HGNC Symbol;Acc:HGNC:19290]	protein_coding
ENSOARG00020006875	8.8597254	9.8169366	14.77291225	4	14.77291225	9.8169366	0.331840535	0.192009523	0.316586021	24	38751362	38767749	-1	KDELR2	KDEL endoplasmic reticulum protein retention receptor 2 [Source:HGNC Symbol;Acc:HGNC:6305]	protein_coding
ENSOARG00020006876	30.7971058	33.4768536	48.04284875	4	48.04284875	33.4768536	0.813012562	2.10E-09	3.62E-08	3	39113851	39374811	-1	ANTXR1	ANTXR cell adhesion molecule 1 [Source:HGNC Symbol;Acc:HGNC:21014]	protein_coding
ENSOARG00020006898	3.6388092	5.6199686	6.82346675	4	6.82346675	5.6199686	0.557732767	0.010266712	0.030757316	X	84033721	84037542	-1	PRRG3	proline rich and Gla domain 3 [Source:HGNC Symbol;Acc:HGNC:30798]	protein_coding
ENSOARG00020006899	0.7816548	0.8771866	1.35196175	4	1.35196175	0.8771866	1.344552981	4.75E-06	3.71E-05	12	34682362	35158594	1	RGS7	regulator of G protein signaling 7 [Source:HGNC Symbol;Acc:HGNC:10003]	protein_coding
ENSOARG00020006966	0.1233146	0.2942174	0.698616	4	0.698616	0.2942174	2.424584817	4.04E-26	2.04E-23	25	30380865	31524616	1	LRMDA	leucine rich melanocyte differentiation associated [Source:HGNC Symbol;Acc:HGNC:23405]	protein_coding
ENSOARG00020007023	34.6048772	36.2499016	42.8297395	4	42.8297395	36.2499016	0.581132846	0.000429917	0.002011304	2	193496166	193688164	1	MYO1B	myosin IB [Source:HGNC Symbol;Acc:HGNC:7596]	protein_coding
ENSOARG00020007031	0.110036	0.123827	0.1447035	4	0.1447035	0.123827	0.245583729	0.827436166	0.892586429	20	49789181	49796691	-1			protein_coding
ENSOARG00020007047	2.2175924	3.0511278	5.57713275	4	5.57713275	3.0511278	1.136824593	2.56E-06	2.14E-05	1	105266235	105276458	1	ADAM15	ADAM metallopeptidase domain 15 [Source:HGNC Symbol;Acc:HGNC:193]	protein_coding
ENSOARG00020007126	1.3535868	2.2675232	4.88711775	4	4.88711775	2.2675232	1.344784632	2.64E-07	2.79E-06	18	18236886	18651568	-1	NTRK3	neurotrophic receptor tyrosine kinase 3 [Source:HGNC Symbol;Acc:HGNC:8033]	protein_coding
ENSOARG00020007145	0.0382556	0.0632864	0.0840735	4	0.0840735	0.0632864	0.729268746	0.460679298	0.604825769	7	60221503	60313664	-1	SLC12A1	solute carrier family 12 member 1 [Source:HGNC Symbol;Acc:HGNC:10910]	protein_coding
ENSOARG00020007157	3.45036	4.0541814	5.24969575	4	5.24969575	4.0541814	0.6678613	0.00028012	0.001382538	3	133208406	133230130	-1	ESPL1	extra spindle pole bodies like 1, separase [Source:HGNC Symbol;Acc:HGNC:16856]	protein_coding
ENSOARG00020007167	21.382696	22.5902808	25.1256425	4	25.1256425	22.5902808	0.404013002	0.006217759	0.020195281	23	35455466	35579961	1	ROCK1	Rho associated coiled-coil containing protein kinase 1 [Source:HGNC Symbol;Acc:HGNC:10251]	protein_coding
ENSOARG00020007236	4.5033988	4.6166566	5.098407	4	5.098407	4.6166566	0.450518754	0.069826036	0.14578402	1	100036931	100045919	-1	MTMR11	myotubularin related protein 11 [Source:HGNC Symbol;Acc:HGNC:24307]	protein_coding
ENSOARG00020007247	12.5867952	15.0236606	18.970003	4	18.970003	15.0236606	0.623373064	0.002282057	0.00853418	21	27070055	27076486	-1	SRPRA	SRP receptor subunit alpha [Source:HGNC Symbol;Acc:HGNC:11307]	protein_coding
ENSOARG00020007283	2.8217832	2.9029702	3.353271	4	3.353271	2.9029702	0.496355753	0.004736822	0.016011745	13	54791267	54856632	1	TAF4	TATA-box binding protein associated factor 4 [Source:HGNC Symbol;Acc:HGNC:11537]	protein_coding
ENSOARG00020007348	4.7615472	5.6641602	9.61080825	4	9.61080825	5.6641602	1.009842568	0.000112001	0.000615939	1	100051263	100106959	-1	OTUD7B	OTU deubiquitinase 7B [Source:HGNC Symbol;Acc:HGNC:16683]	protein_coding
ENSOARG00020007396	1.328802	1.769551	2.64323925	4	2.64323925	1.769551	0.859625551	0.086589771	0.172089223	1	122979032	123014922	-1	IFNAR2	interferon alpha and beta receptor subunit 2 [Source:HGNC Symbol;Acc:HGNC:5433]	protein_coding
ENSOARG00020007403	1.4426232	1.625486	1.9455895	4	1.9455895	1.625486	0.549606018	0.043878695	0.10082017	1	266031475	266056607	-1	SLC19A1	solute carrier family 19 member 1 [Source:HGNC Symbol;Acc:HGNC:10937]	protein_coding
ENSOARG00020007456	25.5674072	27.3245428	32.12445225	4	32.12445225	27.3245428	0.539432879	3.89E-05	0.000240757	8	54426757	55152601	1	LAMA2	laminin subunit alpha 2 [Source:HGNC Symbol;Acc:HGNC:6482]	protein_coding
ENSOARG00020007502	2.4086402	3.0786118	5.9458785	4	5.9458785	3.0786118	1.232662682	5.87E-11	1.42E-09	15	55217387	55273733	1	CAPN5	calpain 5 [Source:HGNC Symbol;Acc:HGNC:1482]	protein_coding
ENSOARG00020007506	0.1095816	0.2863826	0.40335575	4	0.40335575	0.2863826	0.784159642	0.011389799	0.033540822	4	33339179	33459466	-1			protein_coding
ENSOARG00020007533	0.1385944	0.1468244	0.16200975	4	0.16200975	0.1468244	0.253138888	0.805229715	0.876265596	8	38204290	38205606	-1	POU3F2	POU class 3 homeobox 2 [Source:HGNC Symbol;Acc:HGNC:9215]	protein_coding
ENSOARG00020007542	0.3714106	0.6194374	0.86133075	4	0.86133075	0.6194374	0.769275555	0.292301013	0.435223927	20	30204634	30205707	-1	ZNF391	zinc finger protein 391 [Source:HGNC Symbol;Acc:HGNC:18779]	protein_coding
ENSOARG00020007553	30.5560268	31.6520678	33.024351	4	33.024351	31.6520678	0.361489548	0.022196345	0.05809122	14	21050774	21271635	1	CHD9	chromodomain helicase DNA binding protein 9 [Source:HGNC Symbol;Acc:HGNC:25701]	protein_coding
ENSOARG00020007556	0	0.06686	0.275252	4	0.275252	0.06686	2.108175008	0.160227677	0.275341562	9	90097275	90107757	1			protein_coding
ENSOARG00020007557	0.6992768	1.0714388	1.52824075	4	1.52824075	1.0714388	0.789116878	0.15165352	0.264723913	2	104631901	104636812	-1	SOX7	SRY-box transcription factor 7 [Source:HGNC Symbol;Acc:HGNC:18196]	protein_coding
ENSOARG00020007565	0.2902334	0.496157	0.6536775	4	0.6536775	0.496157	0.70576199	0.005091746	0.017035729	15	55275790	55378685	1	MYO7A	myosin VIIA [Source:HGNC Symbol;Acc:HGNC:7606]	protein_coding
ENSOARG00020007570	4.6159496	5.355631	5.92158675	4	5.92158675	5.355631	0.435935057	0.012652513	0.036624044	17	68152434	68187286	-1	CHEK2	checkpoint kinase 2 [Source:HGNC Symbol;Acc:HGNC:16627]	protein_coding
ENSOARG00020007573	0.0082502	0.023517	0.086038	4	0.086038	0.023517	2.136696836	0.100774608	0.193707964	2	240630697	240647980	-1	CATSPER4	cation channel sperm associated 4 [Source:HGNC Symbol;Acc:HGNC:23220]	protein_coding
ENSOARG00020007622	0.0059992	0.0411888	0.15960425	4	0.15960425	0.0411888	2.014419286	0.166987691	0.284315993	7	60313803	60337523	-1	CTXN2	cortexin 2 [Source:HGNC Symbol;Acc:HGNC:31109]	protein_coding
ENSOARG00020007625	2.1223776	2.5140214	2.85828975	4	2.85828975	2.5140214	0.477724808	0.094408473	0.183912865	17	73028902	73042408	1	ZDHHC8	zinc finger DHHC-type palmitoyltransferase 8 [Source:HGNC Symbol;Acc:HGNC:18474]	protein_coding
ENSOARG00020007723	0.1335186	0.2054942	0.45423825	4	0.45423825	0.2054942	1.230164059	0.279627599	0.42061252	2	92823787	92824101	1			protein_coding
ENSOARG00020007740	1.4841236	1.7199592	1.94982	4	1.94982	1.7199592	0.617584534	0.03265841	0.079376427	7	68734488	68749113	-1			protein_coding
ENSOARG00020007775	3.3310966	5.8940938	9.0902845	4	9.0902845	5.8940938	0.921427177	9.17E-06	6.65E-05	10	86137341	86168717	-1	GAS6	growth arrest specific 6 [Source:HGNC Symbol;Acc:HGNC:4168]	protein_coding
ENSOARG00020007788	1.1796762	1.5776366	2.195802	4	2.195802	1.5776366	0.825358093	0.012642665	0.036606886	6	66336303	66776044	1	GABRB1	gamma-aminobutyric acid type A receptor subunit beta1 [Source:HGNC Symbol;Acc:HGNC:4081]	protein_coding
ENSOARG00020007795	6.476587	8.1719736	14.7030145	4	14.7030145	8.1719736	1.000050235	0.000217286	0.001105429	2	231029086	231304136	-1	PID1	phosphotyrosine interaction domain containing 1 [Source:HGNC Symbol;Acc:HGNC:26084]	protein_coding
ENSOARG00020007805	0.0049952	0.009736	0.0254225	4	0.0254225	0.009736	1.554966751	0.395428499	0.54333598	15	61376576	61399179	-1	PAX6	paired box 6 [Source:HGNC Symbol;Acc:HGNC:8620]	protein_coding
ENSOARG00020007810	50.4590918	67.3717354	90.965208	4	90.965208	67.3717354	0.71362776	4.93E-06	3.83E-05	8	83938805	84042499	1	IGF2R	insulin like growth factor 2 receptor [Source:HGNC Symbol;Acc:HGNC:5467]	protein_coding
ENSOARG00020007865	3.3586788	4.859904	6.81662725	4	6.81662725	4.859904	0.776206949	9.54E-07	8.86E-06	4	95030514	95076391	1	STRIP2	striatin interacting protein 2 [Source:HGNC Symbol;Acc:HGNC:22209]	protein_coding
ENSOARG00020007890	28.3040108	30.1477004	34.74139875	4	34.74139875	30.1477004	0.491379376	0.000990811	0.004143957	7	13248223	13321570	1	MAP2K1	mitogen-activated protein kinase kinase 1 [Source:HGNC Symbol;Acc:HGNC:6840]	protein_coding
ENSOARG00020007906	12.6707576	13.1145006	14.160026	4	14.160026	13.1145006	0.384178801	0.013414001	0.038423294	13	65819261	65891172	-1	MTCL2	suppressor of glucose, autophagy associated 1 [Source:HGNC Symbol;Acc:HGNC:16111]	protein_coding
ENSOARG00020007963	0.0367076	0.0874408	0.1286985	4	0.1286985	0.0874408	0.946786509	0.52307648	0.660378311	25	23918741	23919199	-1	ATOH7	atonal bHLH transcription factor 7 [Source:HGNC Symbol;Acc:HGNC:13907]	protein_coding
ENSOARG00020008063	5.231158	5.642989	6.53233125	4	6.53233125	5.642989	0.497011511	0.003838933	0.013391397	24	4486066	4517506	1	UBN1	ubinuclein 1 [Source:HGNC Symbol;Acc:HGNC:12506]	protein_coding
ENSOARG00020008080	0.2339394	0.3607934	0.44418625	4	0.44418625	0.3607934	1.112544484	0.007670017	0.02406674	3	116437059	116739425	1	PTPRQ	protein tyrosine phosphatase receptor type Q [Source:HGNC Symbol;Acc:HGNC:9679]	protein_coding
ENSOARG00020008091	0.173581	0.318555	0.411489	4	0.411489	0.318555	0.616904406	0.2608497	0.399281124	12	36337751	36360192	-1	CCDC181	coiled-coil domain containing 181 [Source:HGNC Symbol;Acc:HGNC:28051]	protein_coding
ENSOARG00020008093	5.2220964	5.4860224	6.41711625	4	6.41711625	5.4860224	0.520029199	0.001005797	0.004200416	2	95662760	95700628	-1	PLAA	phospholipase A2 activating protein [Source:HGNC Symbol;Acc:HGNC:9043]	protein_coding
ENSOARG00020008095	6.068623	6.383381	7.826364	4	7.826364	6.383381	1.453108036	3.69E-16	2.57E-14	4	47018236	47662781	1	LHFPL3	LHFPL tetraspan subfamily member 3 [Source:HGNC Symbol;Acc:HGNC:6589]	protein_coding
ENSOARG00020008154	0.696703	0.8235892	1.0019175	4	1.0019175	0.8235892	0.582699914	0.17103948	0.289656631	18	1214689	1223951	1	SNRPN		protein_coding
ENSOARG00020008158	45.4976264	56.0723488	85.93644325	4	85.93644325	56.0723488	0.916900377	1.14E-09	2.09E-08	2	235762149	235817601	1	COL16A1	collagen type XVI alpha 1 chain [Source:HGNC Symbol;Acc:HGNC:2193]	protein_coding
ENSOARG00020008160	0.3988138	0.8897704	3.4094395	4	3.4094395	0.8897704	2.21536381	1.71E-15	1.06E-13	24	4517522	4565785	-1	PPL	periplakin [Source:HGNC Symbol;Acc:HGNC:9273]	protein_coding
ENSOARG00020008191	0.00383	0.0096178	0.03197975	4	0.03197975	0.0096178	1.944851056	0.126783885	0.230354689	12	50046964	50133793	1	CFAP74	cilia and flagella associated protein 74 [Source:HGNC Symbol;Acc:HGNC:29368]	protein_coding
ENSOARG00020008197	0.0433464	0.0637682	0.08431175	4	0.08431175	0.0637682	0.408871457	0.611744803	0.734298216	2	205696571	205729833	1	CD28	CD28 molecule [Source:HGNC Symbol;Acc:HGNC:1653]	protein_coding
ENSOARG00020008221	0.0092432	0.0768192	0.29381875	4	0.29381875	0.0768192	2.257075414	0.002102844	0.007948334	13	52268946	52369513	-1	TMC2	transmembrane channel like 2 [Source:HGNC Symbol;Acc:HGNC:16527]	protein_coding
ENSOARG00020008261	0	0.0180568	0.0528245	4	0.0528245	0.0180568	1.887271429	0.351094073	0.497542057	10	86227651	86239292	-1	C13orf46	chromosome 13 open reading frame 46 [Source:HGNC Symbol;Acc:HGNC:53786]	protein_coding
ENSOARG00020008287	1.2327172	1.835298	2.40367275	4	2.40367275	1.835298	0.655308238	0.005935062	0.019391747	13	44699057	44751475	-1	PFKP	phosphofructokinase, platelet [Source:HGNC Symbol;Acc:HGNC:8878]	protein_coding
ENSOARG00020008330	1.3399756	1.612904	3.07980525	4	3.07980525	1.612904	1.397061434	0.002815455	0.010239812	3	215664905	215682731	1	PICK1	protein interacting with PRKCA 1 [Source:HGNC Symbol;Acc:HGNC:9394]	protein_coding
ENSOARG00020008372	0	0.0098138	0.016189	4	0.016189	0.0098138	0.996289718	0.594697457	0.72025336	1	247736925	247777782	-1	GRK7	G protein-coupled receptor kinase 7 [Source:HGNC Symbol;Acc:HGNC:17031]	protein_coding
ENSOARG00020008377	8.7687084	10.9647592	15.212755	4	15.212755	10.9647592	0.863946563	3.56E-08	4.62E-07	10	86240440	86318812	-1	RASA3	RAS p21 protein activator 3 [Source:HGNC Symbol;Acc:HGNC:20331]	protein_coding
ENSOARG00020008382	2.093764	2.6021228	3.7655125	4	3.7655125	2.6021228	0.730617512	0.01038635	0.031036074	15	37662458	37840812	-1	PDE3B	phosphodiesterase 3B [Source:HGNC Symbol;Acc:HGNC:8779]	protein_coding
ENSOARG00020008398	1.8352188	27.9521682	59.8267785	4	59.8267785	27.9521682	1.421360706	1.85E-12	6.06E-11	3	206817606	206829449	1	MFAP5	microfibril associated protein 5 [Source:HGNC Symbol;Acc:HGNC:29673]	protein_coding
ENSOARG00020008416	6.1137642	10.2682228	14.20740375	4	14.20740375	10.2682228	0.747112931	0.00013754	0.000736861	15	44877651	44908453	-1	OLFML1	olfactomedin like 1 [Source:HGNC Symbol;Acc:HGNC:24473]	protein_coding
ENSOARG00020008429	0	0.0017636	0.006347	4	0.006347	0.0017636	1.992470219	0.264004625	0.402428206	15	56118479	56164893	-1	SLC5A12	solute carrier family 5 member 12 [Source:HGNC Symbol;Acc:HGNC:28750]	protein_coding
ENSOARG00020008456	0	0.0088514	0.04681075	4	0.04681075	0.0088514	2.795285821	0.161232749	0.276661413	3	215691477	215721177	-1	BAIAP2L2	BAR/IMD domain containing adaptor protein 2 like 2 [Source:HGNC Symbol;Acc:HGNC:26203]	protein_coding
ENSOARG00020008480	0	0.0080194	0.03079475	4	0.03079475	0.0080194	1.857910101	0.441474736	0.588422935	24	38986358	38998837	1			protein_coding
ENSOARG00020008485	1.5285872	1.6411568	2.21805025	4	2.21805025	1.6411568	0.735798735	4.59E-05	0.000278829	X	84862835	84957419	-1	MTM1	myotubularin 1 [Source:HGNC Symbol;Acc:HGNC:7448]	protein_coding
ENSOARG00020008513	13.9342098	14.5794258	17.2613355	4	17.2613355	14.5794258	0.549659966	4.47E-05	0.000272059	21	29252978	29394257	-1	ETS1	ETS proto-oncogene 1, transcription factor [Source:HGNC Symbol;Acc:HGNC:3488]	protein_coding
ENSOARG00020008521	1.9255736	2.0548266	2.14949025	4	2.14949025	2.0548266	0.357963991	0.027068717	0.068251026	17	68271395	68415354	1	ZNRF3	zinc and ring finger 3 [Source:HGNC Symbol;Acc:HGNC:18126]	protein_coding
ENSOARG00020008540	24.9457056	43.6299782	90.9042585	4	90.9042585	43.6299782	1.341962704	2.45E-15	1.47E-13	1	266407473	266428486	1			protein_coding
ENSOARG00020008553	7.798027	9.3181074	13.022716	4	13.022716	9.3181074	0.766859274	1.36E-05	9.37E-05	2	37472200	37586541	1	UBAP2	ubiquitin associated protein 2 [Source:HGNC Symbol;Acc:HGNC:14185]	protein_coding
ENSOARG00020008568	10.4200232	12.1626126	14.23953	4	14.23953	12.1626126	0.524287427	0.013814873	0.039324274	14	10651822	10670049	-1	ZDHHC7	zinc finger DHHC-type palmitoyltransferase 7 [Source:HGNC Symbol;Acc:HGNC:18459]	protein_coding
ENSOARG00020008580	0.6423028	1.0774834	1.651593	4	1.651593	1.0774834	1.083128941	0.051764231	0.115048052	5	10778868	10785795	1	LYL1	LYL1 basic helix-loop-helix family member [Source:HGNC Symbol;Acc:HGNC:6734]	protein_coding
ENSOARG00020008602	7.9524924	9.5044978	10.4448225	4	10.4448225	9.5044978	0.653351588	0.00048096	0.002212963	2	240999371	241017107	-1	SELENON	selenoprotein N [Source:HGNC Symbol;Acc:HGNC:15999]	protein_coding
ENSOARG00020008616	0.326039	0.8416668	2.31261625	4	2.31261625	0.8416668	1.744630624	2.22E-05	0.000145826	1	100568882	100580062	1	ADAMTSL4	ADAMTS like 4 [Source:HGNC Symbol;Acc:HGNC:19706]	protein_coding
ENSOARG00020008625	5.759394	6.0488612	7.6784095	4	7.6784095	6.0488612	0.628138557	0.000167907	0.000879369	7	32262884	32326607	1	FAM98B	family with sequence similarity 98 member B [Source:HGNC Symbol;Acc:HGNC:26773]	protein_coding
ENSOARG00020008627	35.090799	56.6546494	108.105112	4	108.105112	56.6546494	1.202454432	7.39E-15	4.11E-13	1	266543650	266576391	1	COL6A2	collagen type VI alpha 2 chain [Source:HGNC Symbol;Acc:HGNC:2212]	protein_coding
ENSOARG00020008650	20.0757668	23.1896978	28.10369525	4	28.10369525	23.1896978	0.573152717	0.004638759	0.015737231	22	23853851	24104391	-1	SH3PXD2A	SH3 and PX domains 2A [Source:HGNC Symbol;Acc:HGNC:23664]	protein_coding
ENSOARG00020008661	0	1.2410138	4.5457825	4	4.5457825	1.2410138	2.264921077	0.051402582	0.114502745	4	78827468	78830984	1	MYL7	myosin light chain 7 [Source:HGNC Symbol;Acc:HGNC:21719]	protein_coding
ENSOARG00020008680	0.065606	0.2810112	0.487232	4	0.487232	0.2810112	1.689279209	0.021889546	0.057433151	8	55449962	55486886	-1	TMEM244	transmembrane protein 244 [Source:HGNC Symbol;Acc:HGNC:21571]	protein_coding
ENSOARG00020008684	6.4709014	9.1550476	20.280054	4	20.280054	9.1550476	1.62152784	2.26E-13	8.88E-12	5	10787359	10881278	-1	NFIX	nuclear factor I X [Source:HGNC Symbol;Acc:HGNC:7788]	protein_coding
ENSOARG00020008709	0.4663084	0.5920266	0.7822845	4	0.7822845	0.5920266	0.718319076	0.018195518	0.049428289	8	28029937	28070604	1	PPIL6	peptidylprolyl isomerase like 6 [Source:HGNC Symbol;Acc:HGNC:21557]	protein_coding
ENSOARG00020008724	6.5173072	7.7412966	8.834733	4	8.834733	7.7412966	0.48257956	0.008389019	0.025973693	18	53091835	53112318	1	MAP1A	microtubule associated protein 1A [Source:HGNC Symbol;Acc:HGNC:6835]	protein_coding
ENSOARG00020008736	5.158168	5.1857176	5.30395275	4	5.30395275	5.1857176	0.317180713	0.194452724	0.31971116	4	78843094	78851983	1	POLD2	DNA polymerase delta 2, accessory subunit [Source:HGNC Symbol;Acc:HGNC:9176]	protein_coding
ENSOARG00020008773	0.1137334	0.2003052	0.287805	4	0.287805	0.2003052	0.822774096	0.040222525	0.094146619	3	19165541	19214409	1	GRHL1	grainyhead like transcription factor 1 [Source:HGNC Symbol;Acc:HGNC:17923]	protein_coding
ENSOARG00020008774	1.9524282	2.1749518	2.4247175	4	2.4247175	2.1749518	0.466644493	0.18257464	0.305042403	14	65711395	65725579	1			protein_coding
ENSOARG00020008782	0.9735438	1.2377326	2.09210775	4	2.09210775	1.2377326	1.03548985	8.92E-06	6.49E-05	18	53113502	53153558	-1	PPIP5K1	diphosphoinositol pentakisphosphate kinase 1 [Source:HGNC Symbol;Acc:HGNC:29023]	protein_coding
ENSOARG00020008790	17.003942	23.196749	27.25357375	4	27.25357375	23.196749	0.538002469	0.0030696	0.011021696	1	105387364	105397475	-1	THBS3	thrombospondin 3 [Source:HGNC Symbol;Acc:HGNC:11787]	protein_coding
ENSOARG00020008818	5.9674754	8.3678006	21.7692015	4	21.7692015	8.3678006	1.657430896	1.71E-17	1.57E-15	4	78851182	78860781	-1	AEBP1	AE binding protein 1 [Source:HGNC Symbol;Acc:HGNC:303]	protein_coding
ENSOARG00020008839	0.2341628	0.3756094	0.7587645	4	0.7587645	0.3756094	1.271796007	0.064396988	0.136792328	20	49959344	50050920	1	MYLK4	myosin light chain kinase family member 4 [Source:HGNC Symbol;Acc:HGNC:27972]	protein_coding
ENSOARG00020008898	0.0172208	0.0202768	0.031189	4	0.031189	0.0202768	0.808573479	0.685007538	0.793415656	1	9117534	9161863	1	C1H1orf94	chromosome 1 open reading frame 94 [Source:HGNC Symbol;Acc:HGNC:28250]	protein_coding
ENSOARG00020008907	0.127385	0.1453618	0.16945425	4	0.16945425	0.1453618	0.493579668	0.56472837	0.694970153	1	266602934	266621524	-1	SPATC1L	spermatogenesis and centriole associated 1 like [Source:HGNC Symbol;Acc:HGNC:1298]	protein_coding
ENSOARG00020008954	14.5800916	16.1587826	21.39339025	4	21.39339025	16.1587826	0.699111794	5.19E-06	4.00E-05	3	8012259	8028923	1			protein_coding
ENSOARG00020008974	4.344368	4.8608948	6.417095	4	6.417095	4.8608948	0.69219411	0.008572893	0.026464025	1	248120370	248259364	-1	ZBTB38	zinc finger and BTB domain containing 38 [Source:HGNC Symbol;Acc:HGNC:26636]	protein_coding
ENSOARG00020008982	0.5941842	0.6805046	1.156168	4	1.156168	0.6805046	1.033985886	0.175705288	0.295814655	14	44859979	44885693	-1			protein_coding
ENSOARG00020009006	18.0239268	19.1053806	20.7447305	4	20.7447305	19.1053806	0.42698319	0.003061299	0.011005355	22	24219159	24280638	1	SLK	STE20 like kinase [Source:HGNC Symbol;Acc:HGNC:11088]	protein_coding
ENSOARG00020009031	12.2861434	14.22458	16.0861215	4	16.0861215	14.22458	0.641303499	0.004573095	0.015556851	22	11068790	11179803	-1	PANK1	pantothenate kinase 1 [Source:HGNC Symbol;Acc:HGNC:8598]	protein_coding
ENSOARG00020009050	9.5594382	11.0414372	13.2628535	4	13.2628535	11.0414372	0.809406757	7.72E-06	5.70E-05	2	60414299	60917147	-1	PCSK5	proprotein convertase subtilisin/kexin type 5 [Source:HGNC Symbol;Acc:HGNC:8747]	protein_coding
ENSOARG00020009063	1.3496872	1.498335	1.97981925	4	1.97981925	1.498335	0.806951998	0.024991867	0.06398769	11	40209226	40223223	1	RAPGEFL1	Rap guanine nucleotide exchange factor like 1 [Source:HGNC Symbol;Acc:HGNC:17428]	protein_coding
ENSOARG00020009097	16.1761274	17.100019	17.91176275	4	17.91176275	17.100019	0.348917808	0.098970228	0.191006301	3	19308284	19315309	1			protein_coding
ENSOARG00020009107	0.0278692	0.0669172	0.1784035	4	0.1784035	0.0669172	1.763536891	0.248816579	0.386276685	3	210996037	211003356	-1			protein_coding
ENSOARG00020009117	3.8044146	4.941613	7.56458975	4	7.56458975	4.941613	0.899800954	4.60E-06	3.60E-05	2	241220905	241246241	-1	LDLRAP1	low density lipoprotein receptor adaptor protein 1 [Source:HGNC Symbol;Acc:HGNC:18640]	protein_coding
ENSOARG00020009136	0.1973584	0.2109602	0.26679	4	0.26679	0.2109602	0.5867563	0.465923893	0.610210002	7	20768639	20773853	-1	TSSK4	testis specific serine kinase 4 [Source:HGNC Symbol;Acc:HGNC:19825]	protein_coding
ENSOARG00020009151	4.4226712	5.1800414	7.241334	4	7.241334	5.1800414	0.622321031	0.00084667	0.003609314	3	19533586	19587756	1	HPCAL1	hippocalcin like 1 [Source:NCBI gene (formerly Entrezgene);Acc:100187549]	protein_coding
ENSOARG00020009156	0	0.006792	0.0154955	4	0.0154955	0.006792	1.356330191	0.597990479	0.722494457	2	118550913	118555058	1			protein_coding
ENSOARG00020009192	0.154139	0.224172	0.39440075	4	0.39440075	0.224172	1.105119512	0.01762758	0.048144587	1	9902976	9951537	-1	DLGAP3	DLG associated protein 3 [Source:HGNC Symbol;Acc:HGNC:30368]	protein_coding
ENSOARG00020009197	0.5636442	0.8806436	1.36372825	4	1.36372825	0.8806436	0.969796113	0.024523535	0.063068238	X	51295088	51309442	1	RIBC1	RIB43A domain with coiled-coils 1 [Source:HGNC Symbol;Acc:HGNC:26537]	protein_coding
ENSOARG00020009237	12.755824	14.1969544	16.49637825	4	16.49637825	14.1969544	0.504363764	0.000318449	0.001545973	13	46113638	46422426	1	DIP2C	disco interacting protein 2 homolog C [Source:HGNC Symbol;Acc:HGNC:29150]	protein_coding
ENSOARG00020009267	1.0850548	1.1079588	1.1695425	4	1.1695425	1.1079588	0.208963629	0.692916707	0.799611494	2	118816969	118916072	-1	MFSD6	major facilitator superfamily domain containing 6 [Source:HGNC Symbol;Acc:HGNC:24711]	protein_coding
ENSOARG00020009360	17.1612646	17.6683596	18.19798375	4	18.19798375	17.6683596	0.28345311	0.098121924	0.189741671	9	93901839	94038045	-1	ENPP2	ectonucleotide pyrophosphatase/phosphodiesterase 2 [Source:HGNC Symbol;Acc:HGNC:3357]	protein_coding
ENSOARG00020009389	11.2289514	12.794073	14.182347	4	14.182347	12.794073	0.448675088	0.004237338	0.014587377	22	11180021	11263725	1	KIF20B	kinesin family member 20B [Source:HGNC Symbol;Acc:HGNC:7212]	protein_coding
ENSOARG00020009403	4.9065848	5.5305952	7.10611925	4	7.10611925	5.5305952	0.658264551	0.000264179	0.001310091	15	56759928	56839547	-1	CCDC34	coiled-coil domain containing 34 [Source:HGNC Symbol;Acc:HGNC:25079]	protein_coding
ENSOARG00020009450	1.2495572	1.4146818	1.558335	4	1.558335	1.4146818	0.388711677	0.332293642	0.478851548	1	187795196	187831573	1	DTX3L	deltex E3 ubiquitin ligase 3L [Source:HGNC Symbol;Acc:HGNC:30323]	protein_coding
ENSOARG00020009476	7.4236132	8.4923066	10.59694225	4	10.59694225	8.4923066	0.605645141	0.000757623	0.003273803	18	19800031	19815391	-1	MFGE8	milk fat globule EGF and factor V/VIII domain containing [Source:HGNC Symbol;Acc:HGNC:7036]	protein_coding
ENSOARG00020009486	0.7794664	0.8933584	1.2428125	4	1.2428125	0.8933584	-0.022708628	0.966771477	0.984107708	14	11193121	11230624	-1	GINS2	GINS complex subunit 2 [Source:HGNC Symbol;Acc:HGNC:24575]	protein_coding
ENSOARG00020009489	13.546217	13.7861328	14.56707375	4	14.56707375	13.7861328	0.28473839	0.062514398	0.133767059	3	155748409	156044283	-1	SRGAP1	SLIT-ROBO Rho GTPase activating protein 1 [Source:HGNC Symbol;Acc:HGNC:17382]	protein_coding
ENSOARG00020009528	5.6515396	6.7026202	8.940806	4	8.940806	6.7026202	0.760013163	1.04E-07	1.22E-06	6	114010667	114093623	1	KIAA0232	KIAA0232 [Source:HGNC Symbol;Acc:HGNC:28992]	protein_coding
ENSOARG00020009608	6.8412794	29.5015388	91.806265	4	91.806265	29.5015388	1.927830858	3.51E-23	9.24E-21	3	127466168	127473782	-1	KERA	keratocan [Source:HGNC Symbol;Acc:HGNC:6309]	protein_coding
ENSOARG00020009609	3.4860636	4.0838522	5.37946775	4	5.37946775	4.0838522	0.699971943	0.029839107	0.073869984	7	20803564	20808544	-1	IRF9	interferon regulatory factor 9 [Source:HGNC Symbol;Acc:HGNC:6131]	protein_coding
ENSOARG00020009655	4.7500642	6.6791866	11.059768	4	11.059768	6.6791866	1.020814901	0.000214747	0.001094004	14	55774218	55778040	-1	RRAS	RAS related [Source:HGNC Symbol;Acc:HGNC:10447]	protein_coding
ENSOARG00020009682	6.598026	7.4219226	10.52027475	4	10.52027475	7.4219226	0.749820571	4.28E-06	3.38E-05	17	68610415	68662690	-1	AP1B1	adaptor related protein complex 1 subunit beta 1 [Source:HGNC Symbol;Acc:HGNC:554]	protein_coding
ENSOARG00020009683	3.5781394	3.6308858	3.90986575	4	3.90986575	3.6308858	0.381565499	0.067175166	0.141566621	1	188065504	188193984	-1	SEMA5B	semaphorin 5B [Source:HGNC Symbol;Acc:HGNC:10737]	protein_coding
ENSOARG00020009687	6.217605	6.6625718	7.2412305	4	7.2412305	6.6625718	0.40832967	0.051012587	0.113851707	14	55779652	55800370	1	SCAF1	SR-related CTD associated factor 1 [Source:HGNC Symbol;Acc:HGNC:30403]	protein_coding
ENSOARG00020009690	8.9116922	9.1684864	10.136389	4	10.136389	9.1684864	0.451187081	0.044098103	0.1012013	13	53504259	53511708	-1	TCEA2	transcription elongation factor A2 [Source:HGNC Symbol;Acc:HGNC:11614]	protein_coding
ENSOARG00020009740	2.417029	2.961367	4.7830575	4	4.7830575	2.961367	0.972380629	5.93E-09	9.18E-08	3	156769587	157060787	1	PPM1H	protein phosphatase, Mg2+/Mn2+ dependent 1H [Source:HGNC Symbol;Acc:HGNC:18583]	protein_coding
ENSOARG00020009748	0.9446238	1.1620532	1.943452	4	1.943452	1.1620532	1.025590632	0.119379785	0.220305678	13	53522472	53524538	1	SOX18	SRY-box transcription factor 18 [Source:HGNC Symbol;Acc:HGNC:11194]	protein_coding
ENSOARG00020009767	2.950849	3.457428	3.94792425	4	3.94792425	3.457428	0.457581485	0.542181066	0.677487176	7	70483777	70484412	1			protein_coding
ENSOARG00020009776	0.1639174	0.267502	0.375431	4	0.375431	0.267502	0.767080936	0.344875267	0.490921531	13	53531228	53533522	-1	C20orf204	chromosome 20 open reading frame 204 [Source:HGNC Symbol;Acc:HGNC:27655]	protein_coding
ENSOARG00020009812	0.6905456	1.0893274	1.35839875	4	1.35839875	1.0893274	0.554655975	0.003562653	0.012544515	10	31295598	31358453	-1			protein_coding
ENSOARG00020009822	0.9108372	1.2054872	1.676217	4	1.676217	1.2054872	0.768269492	0.001292823	0.005214852	5	346020	387798	1	FLT4	fms related receptor tyrosine kinase 4 [Source:HGNC Symbol;Acc:HGNC:3767]	protein_coding
ENSOARG00020009856	0.3830686	0.4769918	0.794823	4	0.794823	0.4769918	1.030241174	0.005086953	0.017022745	7	34110361	34132389	-1	PLCB2	phospholipase C beta 2 [Source:HGNC Symbol;Acc:HGNC:9055]	protein_coding
ENSOARG00020009859	0.2739906	0.9732192	1.56973225	4	1.56973225	0.9732192	0.697523864	0.174917998	0.29495439	4	6591325	6719444	1	ZPBP	zona pellucida binding protein [Source:HGNC Symbol;Acc:HGNC:15662]	protein_coding
ENSOARG00020009873	14.4612068	17.6744328	23.659683	4	23.659683	17.6744328	0.695571888	0.000193195	0.000996441	5	5317843	5339960	-1	COLGALT1	collagen beta(1-O)galactosyltransferase 1 [Source:HGNC Symbol;Acc:HGNC:26182]	protein_coding
ENSOARG00020009876	9.3609206	10.358796	15.37667975	4	15.37667975	10.358796	0.818556598	0.00049375	0.002259009	6	4811557	5078039	1	PRDM5	PR/SET domain 5 [Source:HGNC Symbol;Acc:HGNC:9349]	protein_coding
ENSOARG00020009895	10.4719018	11.0843818	11.96146575	4	11.96146575	11.0843818	0.404704207	0.038542975	0.090681355	2	102048858	102090433	1	SCARA3	scavenger receptor class A member 3 [Source:HGNC Symbol;Acc:HGNC:19000]	protein_coding
ENSOARG00020009908	0.746469	0.7525246	0.78671375	4	0.78671375	0.7525246	0.359655046	0.545791894	0.680818154	11	53254002	53259958	1			protein_coding
ENSOARG00020009935	0.0084334	0.0117854	0.02305375	4	0.02305375	0.0117854	0.969489049	0.612133691	0.73453016	5	14295298	14298789	-1	CLEC4G	C-type lectin domain family 4 member G [Source:HGNC Symbol;Acc:HGNC:24591]	protein_coding
ENSOARG00020009941	0.1605766	0.2251832	0.46011125	4	0.46011125	0.2251832	1.266642698	0.09199923	0.180423987	12	4109555	4183914	1			protein_coding
ENSOARG00020009965	0.8899998	1.1456598	1.9152945	4	1.9152945	1.1456598	1.036027573	0.013906669	0.03955543	11	37090905	37095750	1			protein_coding
ENSOARG00020009993	0.1514422	0.1661436	0.17818325	4	0.17818325	0.1661436	0.413697991	0.645660555	0.761938826	1	88523556	88546696	-1	DENND2D	DENN domain containing 2D [Source:HGNC Symbol;Acc:HGNC:26192]	protein_coding
ENSOARG00020010003	0.0994368	0.1731114	0.365377	4	0.365377	0.1731114	1.035034548	0.132430306	0.238548264	20	51019454	51036717	1	IRF4	interferon regulatory factor 4 [Source:HGNC Symbol;Acc:HGNC:6119]	protein_coding
ENSOARG00020010010	196.8424104	297.5970156	361.704262	4	361.704262	297.5970156	0.557069724	0.000235649	0.001186568	8	1865921	1986189	-1	COL12A1	collagen type XII alpha 1 chain [Source:HGNC Symbol;Acc:HGNC:2188]	protein_coding
ENSOARG00020010019	5.7443394	6.5259676	7.05325675	4	7.05325675	6.5259676	0.403367496	0.006128982	0.019938143	2	74717241	75115708	1	KDM4C	lysine demethylase 4C [Source:HGNC Symbol;Acc:HGNC:17071]	protein_coding
ENSOARG00020010029	0	0.0228784	0.04111025	4	0.04111025	0.0228784	1.627559597	0.337846224	0.484423499	5	14321413	14324862	-1			protein_coding
ENSOARG00020010056	0.3209218	0.5238856	0.76740075	4	0.76740075	0.5238856	0.861241964	0.294583018	0.437644773	14	11939911	11940951	1	FOXL1	forkhead box L1 [Source:HGNC Symbol;Acc:HGNC:3817]	protein_coding
ENSOARG00020010085	0	0.0444478	0.094708	4	0.094708	0.0444478	1.373661987	0.345134384	0.491166659	14	12443656	12460793	-1			protein_coding
ENSOARG00020010099	11.4643794	12.9002366	14.23459125	4	14.23459125	12.9002366	0.453173068	0.034095248	0.082131157	13	53579188	53587899	1	ZNF512B	zinc finger protein 512B [Source:HGNC Symbol;Acc:HGNC:29212]	protein_coding
ENSOARG00020010103	1.6105756	2.1011626	2.95651775	4	2.95651775	2.1011626	0.741224637	0.001455504	0.005766194	10	31896107	32103106	1	FLT1	fms related receptor tyrosine kinase 1 [Source:HGNC Symbol;Acc:HGNC:3763]	protein_coding
ENSOARG00020010114	0.006392	0.017418	0.03964125	4	0.03964125	0.017418	1.427597681	0.326527072	0.473274782	19	11761609	11788551	1	SLC22A14	solute carrier family 22 member 14 [Source:HGNC Symbol;Acc:HGNC:8495]	protein_coding
ENSOARG00020010196	8.948592	9.8696976	10.9930705	4	10.9930705	9.8696976	0.44498276	0.016914078	0.046563578	14	36366131	36376437	-1	NOB1	NIN1 (RPN12) binding protein 1 homolog [Source:HGNC Symbol;Acc:HGNC:29540]	protein_coding
ENSOARG00020010211	10.3630686	10.57324	10.780128	4	10.780128	10.57324	0.31849467	0.049180857	0.110449938	16	71051785	71090138	1	LPCAT1	lysophosphatidylcholine acyltransferase 1 [Source:HGNC Symbol;Acc:HGNC:25718]	protein_coding
ENSOARG00020010271	20.2427188	23.8930406	29.69863775	4	29.69863775	23.8930406	0.606289098	1.06E-05	7.54E-05	3	20178727	20344930	-1	ROCK2	Rho associated coiled-coil containing protein kinase 2 [Source:HGNC Symbol;Acc:HGNC:10252]	protein_coding
ENSOARG00020010324	1.7116348	2.282461	4.47164175	4	4.47164175	2.282461	1.137137506	0.00042797	0.002003201	5	58846475	58962454	1	PPARGC1B	PPARG coactivator 1 beta [Source:HGNC Symbol;Acc:HGNC:30022]	protein_coding
ENSOARG00020010356	1.4094066	1.6441082	1.84233825	4	1.84233825	1.6441082	0.529760351	0.223932203	0.356535194	24	39607387	39622452	-1	AP5Z1	adaptor related protein complex 5 subunit zeta 1 [Source:HGNC Symbol;Acc:HGNC:22197]	protein_coding
ENSOARG00020010370	2.3608534	2.7328906	4.1289375	4	4.1289375	2.7328906	0.800660131	0.002414029	0.008968451	2	143441555	143596857	1	SCN1A	sodium voltage-gated channel alpha subunit 1 [Source:HGNC Symbol;Acc:HGNC:10585]	protein_coding
ENSOARG00020010408	0.260527	0.340333	0.688264	4	0.688264	0.340333	1.325031896	0.059316692	0.128321388	5	14391369	14395920	1	LRRC8E	leucine rich repeat containing 8 VRAC subunit E [Source:HGNC Symbol;Acc:HGNC:26272]	protein_coding
ENSOARG00020010444	8.0750006	8.9554266	12.47491275	4	12.47491275	8.9554266	0.796209767	7.16E-06	5.33E-05	6	114347776	114834993	1	SORCS2	sortilin related VPS10 domain containing receptor 2 [Source:HGNC Symbol;Acc:HGNC:16698]	protein_coding
ENSOARG00020010449	3.2489626	3.6622576	4.444328	4	4.444328	3.6622576	0.572371339	0.001960978	0.007481761	24	39631650	39678752	-1	FOXK1	forkhead box K1 [Source:HGNC Symbol;Acc:HGNC:23480]	protein_coding
ENSOARG00020010465	4.581736	5.1008084	5.79992125	4	5.79992125	5.1008084	0.466713272	0.059800388	0.129083686	14	45993392	46006595	-1	CLIP3	CAP-Gly domain containing linker protein 3 [Source:HGNC Symbol;Acc:HGNC:24314]	protein_coding
ENSOARG00020010477	2.9894734	3.4686832	5.02502	4	5.02502	3.4686832	0.825550666	0.012687248	0.036701835	1	105424626	105430462	-1	ENTREP3	endosomal transmembrane epsin interactor 3 [Source:HGNC Symbol;Acc:HGNC:1233]	protein_coding
ENSOARG00020010491	3.2713306	3.7243776	5.0861005	4	5.0861005	3.7243776	0.786887482	9.22E-06	6.68E-05	13	77923181	77994841	1	SLC9A8	solute carrier family 9 member A8 [Source:HGNC Symbol;Acc:HGNC:20728]	protein_coding
ENSOARG00020010535	1.5299548	1.691884	2.06336475	4	2.06336475	1.691884	0.627857456	0.118431331	0.219100895	14	46008081	46021910	-1			protein_coding
ENSOARG00020010562	2.6244768	3.3704484	4.681854	4	4.681854	3.3704484	0.897942377	0.000591729	0.002646346	X	15178709	15420502	1	REPS2	RALBP1 associated Eps domain containing 2 [Source:HGNC Symbol;Acc:HGNC:9963]	protein_coding
ENSOARG00020010570	0.021004	0.1816636	0.34983525	4	0.34983525	0.1816636	1.243482122	0.171886038	0.290773881	12	38034068	38078769	1	FMO2	flavin containing dimethylaniline monoxygenase 2 [Source:HGNC Symbol;Acc:HGNC:3770]	protein_coding
ENSOARG00020010582	3.2863638	3.6612424	5.62019175	4	5.62019175	3.6612424	0.887719235	4.19E-06	3.32E-05	15	82010826	82073895	-1	NCAPD3	non-SMC condensin II complex subunit D3 [Source:HGNC Symbol;Acc:HGNC:28952]	protein_coding
ENSOARG00020010609	6.5578112	8.2907342	11.173234	4	11.173234	8.2907342	0.589520613	0.000527122	0.002388139	3	129164002	129291671	-1	EEA1	early endosome antigen 1 [Source:HGNC Symbol;Acc:HGNC:3185]	protein_coding
ENSOARG00020010635	11.3251516	13.8763494	19.2387105	4	19.2387105	13.8763494	0.751082011	0.00029384	0.001441489	2	37885684	37898081	1	BAG1	BAG cochaperone 1 [Source:HGNC Symbol;Acc:HGNC:937]	protein_coding
ENSOARG00020010637	0.8292928	1.3149858	2.155558	4	2.155558	1.3149858	1.061460371	4.71E-06	3.68E-05	13	17318981	17360006	-1	APBB1IP	amyloid beta precursor protein binding family B member 1 interacting protein [Source:HGNC Symbol;Acc:HGNC:17379]	protein_coding
ENSOARG00020010695	9.9117214	10.8975266	12.4088555	4	12.4088555	10.8975266	0.474263201	0.002080438	0.007873204	11	22537750	22573468	-1	PITPNA	phosphatidylinositol transfer protein alpha [Source:HGNC Symbol;Acc:HGNC:9001]	protein_coding
ENSOARG00020010735	0.0193676	0.0487722	0.0677665	4	0.0677665	0.0487722	0.708919682	0.632352412	0.750544242	19	49630722	49631785	1			protein_coding
ENSOARG00020010780	0.2242274	0.6448636	1.205097	4	1.205097	0.6448636	0.963471422	0.005016937	0.016833689	12	40822975	40894266	-1	TNFRSF8	TNF receptor superfamily member 8 [Source:HGNC Symbol;Acc:HGNC:11923]	protein_coding
ENSOARG00020010811	7.7333472	8.057628	8.81221675	4	8.81221675	8.057628	0.413962266	0.018836869	0.050837769	2	102476207	102604212	1	ELP3	elongator acetyltransferase complex subunit 3 [Source:HGNC Symbol;Acc:HGNC:20696]	protein_coding
ENSOARG00020010816	6.5536348	7.2196774	10.87800275	4	10.87800275	7.2196774	0.887203883	8.12E-07	7.65E-06	6	118055469	118081522	-1	IDUA	alpha-L-iduronidase [Source:HGNC Symbol;Acc:HGNC:5391]	protein_coding
ENSOARG00020010818	3.3385428	4.829554	7.5686825	4	7.5686825	4.829554	0.88855282	2.54E-07	2.69E-06	5	661383	705815	1	GFPT2	glutamine-fructose-6-phosphate transaminase 2 [Source:HGNC Symbol;Acc:HGNC:4242]	protein_coding
ENSOARG00020010858	28.0176002	30.7848934	33.779334	4	33.779334	30.7848934	0.423150317	0.004983762	0.016746444	6	98360119	98420016	-1	SEC31A	SEC31 homolog A, COPII coat complex component [Source:HGNC Symbol;Acc:HGNC:17052]	protein_coding
ENSOARG00020010884	0.9491488	1.203703	1.82881175	4	1.82881175	1.203703	0.904577858	0.001570536	0.006151705	5	92507150	92562256	1	ARSK	arylsulfatase family member K [Source:HGNC Symbol;Acc:HGNC:25239]	protein_coding
ENSOARG00020010887	0.0175462	0.0339674	0.055612	4	0.055612	0.0339674	1.011725943	0.05125381	0.114294466	7	90438630	90610132	1	TSHR	thyroid stimulating hormone receptor [Source:NCBI gene (formerly Entrezgene);Acc:443428]	protein_coding
ENSOARG00020010896	0.0031274	0.0051132	0.0127285	4	0.0127285	0.0051132	1.544079321	0.479204567	0.623189506	3	133745053	133755802	1	KRT73	keratin 73 [Source:HGNC Symbol;Acc:HGNC:28928]	protein_coding
ENSOARG00020010908	0.4876366	0.87231	1.1534415	4	1.1534415	0.87231	0.692476814	0.008806332	0.027032717	4	49504102	49539923	1	PIK3CG	phosphatidylinositol-4,5-bisphosphate 3-kinase catalytic subunit gamma [Source:HGNC Symbol;Acc:HGNC:8978]	protein_coding
ENSOARG00020010920	1.1564748	1.2555648	1.79322625	4	1.79322625	1.2555648	0.818892257	0.001063939	0.004402865	12	38143475	38180441	1	FMO4	flavin containing dimethylaniline monoxygenase 4 [Source:HGNC Symbol;Acc:HGNC:3772]	protein_coding
ENSOARG00020010922	9.5667432	9.7888694	10.28279275	4	10.28279275	9.7888694	0.578454735	0.005618752	0.018507199	5	14449969	14486183	-1	ELAVL1	ELAV like RNA binding protein 1 [Source:NCBI gene (formerly Entrezgene);Acc:100307040]	protein_coding
ENSOARG00020011010	21.6111522	23.195385	24.16492075	4	24.16492075	23.195385	0.357207385	0.034967724	0.083822908	11	22491113	22515131	-1	MYO1C	myosin IC [Source:HGNC Symbol;Acc:HGNC:7597]	protein_coding
ENSOARG00020011051	3.4858286	3.7971578	4.75842775	4	4.75842775	3.7971578	0.611191578	0.00018668	0.000966931	14	38531328	38548897	-1	DHX38	DEAH-box helicase 38 [Source:HGNC Symbol;Acc:HGNC:17211]	protein_coding
ENSOARG00020011088	3.5283686	3.9842252	4.76065025	4	4.76065025	3.9842252	0.355413055	0.336268975	0.482754968	19	52312197	52361725	-1	KLHL18	kelch like family member 18 [Source:HGNC Symbol;Acc:HGNC:29120]	protein_coding
ENSOARG00020011120	1.5705894	1.922956	3.01946275	4	3.01946275	1.922956	0.949293296	4.79E-06	3.74E-05	17	53258241	53316745	-1	MLXIP	MLX interacting protein [Source:HGNC Symbol;Acc:HGNC:17055]	protein_coding
ENSOARG00020011139	2.6729762	2.9119458	3.3939915	4	3.3939915	2.9119458	0.736264945	0.049049401	0.110220985	13	78172609	78197962	-1			protein_coding
ENSOARG00020011216	5.7700834	6.7173992	10.0602045	4	10.0602045	6.7173992	0.870245148	2.26E-06	1.92E-05	12	40941468	40969061	-1	MFN2	mitofusin 2 [Source:HGNC Symbol;Acc:HGNC:16877]	protein_coding
ENSOARG00020011246	1.5507626	1.9921874	3.43250325	4	3.43250325	1.9921874	1.073692934	1.66E-05	0.000112294	21	39420053	39434805	-1	RASGRP2	RAS guanyl releasing protein 2 [Source:HGNC Symbol;Acc:HGNC:9879]	protein_coding
ENSOARG00020011290	27.0922224	29.614913	38.774207	4	38.774207	29.614913	0.671436329	8.32E-05	0.00047509	15	79358357	79368148	-1	SSRP1	structure specific recognition protein 1 [Source:HGNC Symbol;Acc:HGNC:11327]	protein_coding
ENSOARG00020011324	1.6757184	1.8450894	1.985166	4	1.985166	1.8450894	0.283372911	0.240294037	0.376936062	21	31966864	32920064	-1	NTM	neurotrimin [Source:HGNC Symbol;Acc:HGNC:17941]	protein_coding
ENSOARG00020011381	0.0750362	0.128385	0.29957925	4	0.29957925	0.128385	1.509145697	0.019629521	0.052589432	19	17798541	17821299	1	SSUH2	ssu-2 homolog [Source:HGNC Symbol;Acc:HGNC:24809]	protein_coding
ENSOARG00020011402	5.5667132	6.602611	8.63817725	4	8.63817725	6.602611	0.689408674	0.000507087	0.002310408	11	60930085	60958190	1	WIPI1	WD repeat domain, phosphoinositide interacting 1 [Source:HGNC Symbol;Acc:HGNC:25471]	protein_coding
ENSOARG00020011418	1.654142	2.6407434	3.853626	4	3.853626	2.6407434	-0.65891198	0.078716646	0.15965596	11	54992988	55016625	-1	TEN1	TEN1 subunit of CST complex [Source:HGNC Symbol;Acc:HGNC:37242]	protein_coding
ENSOARG00020011435	26.9406286	27.6955894	30.149981	4	30.149981	27.6955894	0.420784907	0.010539109	0.03145114	18	64353063	64450962	1	PPP2R5C	protein phosphatase 2 regulatory subunit B'gamma [Source:HGNC Symbol;Acc:HGNC:9311]	protein_coding
ENSOARG00020011438	9.4685564	10.7295288	15.5293135	4	15.5293135	10.7295288	0.984650974	5.12E-06	3.95E-05	1	105435404	105444744	-1	CLK2	CDC like kinase 2 [Source:HGNC Symbol;Acc:HGNC:2069]	protein_coding
ENSOARG00020011463	0.6434468	0.898083	1.11337725	4	1.11337725	0.898083	0.657240963	0.160888538	0.276197659	21	46925089	46929636	-1	CRACR2B	calcium release activated channel regulator 2B [Source:HGNC Symbol;Acc:HGNC:28703]	protein_coding
ENSOARG00020011497	5.2859092	5.4689274	6.38564225	4	6.38564225	5.4689274	0.500680129	0.033428041	0.080916251	2	221170199	221179649	-1	ATG9A	autophagy related 9A [Source:HGNC Symbol;Acc:HGNC:22408]	protein_coding
ENSOARG00020011501	6.1332256	6.19967	6.50950675	4	6.50950675	6.19967	0.06993633	0.726988048	0.824448023	3	207150261	207169078	1	FOXJ2	forkhead box J2 [Source:HGNC Symbol;Acc:HGNC:24818]	protein_coding
ENSOARG00020011509	0.2479232	0.3144096	0.410593	4	0.410593	0.3144096	0.985043073	0.000911695	0.003853963	20	12567695	12906536	1	DNAH8	dynein axonemal heavy chain 8 [Source:HGNC Symbol;Acc:HGNC:2952]	protein_coding
ENSOARG00020011512	1.807966	2.182436	2.51135125	4	2.51135125	2.182436	0.490826777	0.023490867	0.060932698	15	76066779	76106977	1	MADD	MAP kinase activating death domain [Source:HGNC Symbol;Acc:HGNC:6766]	protein_coding
ENSOARG00020011520	1.0014488	1.2958754	2.38338575	4	2.38338575	1.2958754	1.15579596	8.61E-07	8.06E-06	7	82778395	82820630	1	PAPLN	papilin, proteoglycan like sulfated glycoprotein [Source:HGNC Symbol;Acc:HGNC:19262]	protein_coding
ENSOARG00020011572	1.5626464	1.953908	2.72226925	4	2.72226925	1.953908	1.156698085	0.000111617	0.000614369	8	68062013	68089886	-1	ADAT2	adenosine deaminase tRNA specific 2 [Source:HGNC Symbol;Acc:HGNC:21172]	protein_coding
ENSOARG00020011611	1.3888624	2.3517492	6.3415255	4	6.3415255	2.3517492	1.71137201	9.37E-15	5.09E-13	5	59151843	59206788	-1	CSF1R	colony stimulating factor 1 receptor [Source:HGNC Symbol;Acc:HGNC:2433]	protein_coding
ENSOARG00020011613	0.0851346	0.1544556	0.25711825	4	0.25711825	0.1544556	0.986608541	0.202152849	0.329154892	15	46505554	46516818	-1			protein_coding
ENSOARG00020011636	26.0247902	32.0049916	51.55838575	4	51.55838575	32.0049916	0.961831009	8.62E-05	0.000489908	20	7504843	7533106	-1	COL11A2	collagen type XI alpha 2 chain [Source:HGNC Symbol;Acc:HGNC:2187]	protein_coding
ENSOARG00020011645	3.1004222	3.379212	4.8320365	4	4.8320365	3.379212	1.303459205	3.88E-06	3.11E-05	23	661395	674055	-1			protein_coding
ENSOARG00020011684	1.2908616	1.9565968	2.394857	4	2.394857	1.9565968	0.586769821	0.003094152	0.011098571	20	19118626	19305500	-1	CLIC5	chloride intracellular channel 5 [Source:HGNC Symbol;Acc:HGNC:13517]	protein_coding
ENSOARG00020011714	0.5541302	1.3031852	3.5452745	4	3.5452745	1.3031852	1.748506798	7.42E-14	3.30E-12	11	60669144	60723468	1	ABCA9	ATP binding cassette subfamily A member 9 [Source:HGNC Symbol;Acc:HGNC:39]	protein_coding
ENSOARG00020011716	2.5282416	4.3871312	6.5911505	4	6.5911505	4.3871312	0.760774266	0.002700509	0.009889159	19	18572886	19515246	-1	GRM7	glutamate metabotropic receptor 7 [Source:HGNC Symbol;Acc:HGNC:4599]	protein_coding
ENSOARG00020011731	1.8467478	3.4997402	5.24856975	4	5.24856975	3.4997402	0.862495528	2.46E-05	0.000159623	15	49789003	49984601	-1	STIM1	stromal interaction molecule 1 [Source:HGNC Symbol;Acc:HGNC:11386]	protein_coding
ENSOARG00020011759	1.391546	1.9715414	3.7418825	4	3.7418825	1.9715414	1.182121075	8.79E-07	8.20E-06	18	53859976	54005472	-1	CCDC88C	coiled-coil domain containing 88C [Source:HGNC Symbol;Acc:HGNC:19967]	protein_coding
ENSOARG00020011837	0.153702	0.305604	0.9283545	4	0.9283545	0.305604	1.856266709	0.006527785	0.021049847	3	216378555	216396131	1	APOBEC3Z3	apolipoprotein B mRNA editing enzyme, catalytic polypeptide-like [Source:NCBI gene (formerly Entrezgene);Acc:100301557]	protein_coding
ENSOARG00020011841	0.2861682	0.4630776	0.687586	4	0.687586	0.4630776	0.88149218	0.058251433	0.126677196	15	1001081	1015383	-1	GPR83	G protein-coupled receptor 83 [Source:HGNC Symbol;Acc:HGNC:4523]	protein_coding
ENSOARG00020011860	6.2512372	7.234378	8.65340375	4	8.65340375	7.234378	0.057899335	0.840748142	0.900798135	3	100283351	100297521	-1	CNOT11	CCR4-NOT transcription complex subunit 11 [Source:HGNC Symbol;Acc:HGNC:25217]	protein_coding
ENSOARG00020011892	0.3430146	0.3558926	0.366856	4	0.366856	0.3558926	0.275999469	0.387954365	0.535984296	17	16139910	16238572	-1	IL15	interleukin 15 [Source:HGNC Symbol;Acc:HGNC:5977]	protein_coding
ENSOARG00020011901	6.33556	7.1589314	10.04852175	4	10.04852175	7.1589314	0.691222645	1.08E-05	7.70E-05	20	27584656	27620637	1			protein_coding
ENSOARG00020011905	5.1114184	5.8915386	8.270163	4	8.270163	5.8915386	0.919660381	1.95E-05	0.000129986	11	52862141	52892233	1	USP36	ubiquitin specific peptidase 36 [Source:HGNC Symbol;Acc:HGNC:20062]	protein_coding
ENSOARG00020011910	6.1565206	7.8588464	10.75496775	4	10.75496775	7.8588464	0.731667438	4.03E-07	4.08E-06	3	100337936	100476156	1	TBC1D8	TBC1 domain family member 8 [Source:HGNC Symbol;Acc:HGNC:17791]	protein_coding
ENSOARG00020011920	0	0.0020146	0.0039	4	0.0039	0.0020146	0.959099063	0.727197059	0.824448023	14	38558577	38565225	-1			protein_coding
ENSOARG00020011926	2.3342498	2.8881168	4.74259425	4	4.74259425	2.8881168	1.050376265	7.61E-08	9.14E-07	15	79556948	79586060	-1	SLC43A1	solute carrier family 43 member 1 [Source:HGNC Symbol;Acc:HGNC:9225]	protein_coding
ENSOARG00020011948	28.7142032	37.4309958	46.64299875	4	46.64299875	37.4309958	0.618814417	0.000106769	0.000590644	14	53098144	53107811	-1	DMPK	DM1 protein kinase [Source:HGNC Symbol;Acc:HGNC:2933]	protein_coding
ENSOARG00020011970	1.685535	1.7601218	1.86310675	4	1.86310675	1.7601218	0.375061227	0.077741722	0.15802181	13	67613958	67723497	1	PPP1R16B	protein phosphatase 1 regulatory subunit 16B [Source:HGNC Symbol;Acc:HGNC:15850]	protein_coding
ENSOARG00020011971	16.1835064	16.6801334	18.53010875	4	18.53010875	16.6801334	0.453939776	0.014202446	0.040237392	1	71023955	71038151	-1	DNTTIP2	deoxynucleotidyltransferase terminal interacting protein 2 [Source:HGNC Symbol;Acc:HGNC:24013]	protein_coding
ENSOARG00020011992	1.3134278	1.5907932	2.640413	4	2.640413	1.5907932	1.021301526	0.001680463	0.00652481	3	212726206	212739332	1	FOXM1	forkhead box M1 [Source:HGNC Symbol;Acc:HGNC:3818]	protein_coding
ENSOARG00020012006	0.5748046	0.866232	1.222393	4	1.222393	0.866232	0.771760823	0.040369274	0.094405199	4	115193487	115213989	1	NOS3	nitric oxide synthase 3 [Source:NCBI gene (formerly Entrezgene);Acc:443077]	protein_coding
ENSOARG00020012010	5.8258376	6.1347858	6.90018875	4	6.90018875	6.1347858	0.868852515	0.000411642	0.001937947	20	36748998	36832651	-1	E2F3	E2F transcription factor 3 [Source:HGNC Symbol;Acc:HGNC:3115]	protein_coding
ENSOARG00020012026	0	0.0106986	0.02179175	4	0.02179175	0.0106986	1.303813404	0.507376283	0.64973666	2	147685902	147695738	1	GCG	glucagon [Source:HGNC Symbol;Acc:HGNC:4191]	protein_coding
ENSOARG00020012029	31.152818	37.5715154	47.74286375	4	47.74286375	37.5715154	0.63161455	0.000190378	0.000983543	X	53606662	53697670	-1	MAGED1	MAGE family member D1 [Source:HGNC Symbol;Acc:HGNC:6813]	protein_coding
ENSOARG00020012049	28.6328306	31.6461754	40.88273825	4	40.88273825	31.6461754	0.651333693	3.05E-05	0.000192647	18	64483554	64544033	1	DYNC1H1	dynein cytoplasmic 1 heavy chain 1 [Source:HGNC Symbol;Acc:HGNC:2961]	protein_coding
ENSOARG00020012061	14.7297938	29.0241022	55.301962	4	55.301962	29.0241022	1.256964563	3.04E-19	3.84E-17	9	94434526	94659056	1	COL14A1	collagen type XIV alpha 1 chain [Source:HGNC Symbol;Acc:HGNC:2191]	protein_coding
ENSOARG00020012073	0.0698168	0.1183644	0.2265255	4	0.2265255	0.1183644	0.358139198	0.476517572	0.620429599	2	38360030	38498118	-1	PTK2B	protein tyrosine kinase 2 beta [Source:HGNC Symbol;Acc:HGNC:9612]	protein_coding
ENSOARG00020012079	6.293673	10.1721758	14.21451875	4	14.21451875	10.1721758	0.741603127	0.00010348	0.000574664	2	147778731	147858865	1	DPP4	dipeptidyl peptidase 4 [Source:HGNC Symbol;Acc:HGNC:3009]	protein_coding
ENSOARG00020012129	0.2524854	0.3227544	0.39074025	4	0.39074025	0.3227544	0.572960613	0.370037015	0.517160165	14	54072804	54089087	1	C5AR1	complement C5a receptor 1 [Source:HGNC Symbol;Acc:HGNC:1338]	protein_coding
ENSOARG00020012173	2.2373426	2.4128448	3.38193975	4	3.38193975	2.4128448	0.77625364	0.019312714	0.051926899	7	34255194	34278600	1	BAHD1	bromo adjacent homology domain containing 1 [Source:HGNC Symbol;Acc:HGNC:29153]	protein_coding
ENSOARG00020012239	15.4913572	16.8261382	19.310358	4	19.310358	16.8261382	0.479135157	0.001556953	0.006110035	6	6874497	6991098	1	SEC24D	SEC24 homolog D, COPII coat complex component [Source:HGNC Symbol;Acc:HGNC:10706]	protein_coding
ENSOARG00020012241	7.9141676	9.1960504	10.10319425	4	10.10319425	9.1960504	0.665337949	0.000510081	0.002321218	13	57381262	57407443	-1	STX16	syntaxin 16 [Source:HGNC Symbol;Acc:HGNC:11431]	protein_coding
ENSOARG00020012246	1.2650384	1.306092	1.4356285	4	1.4356285	1.306092	0.273928475	0.697211715	0.802778178	13	47208791	47209282	1			protein_coding
ENSOARG00020012266	3.143414	3.467044	4.20555475	4	4.20555475	3.467044	0.131945909	0.715676272	0.815993288	15	50007354	50028486	-1	PGAP2	post-GPI attachment to proteins 2 [Source:HGNC Symbol;Acc:HGNC:17893]	protein_coding
ENSOARG00020012276	0.1828236	0.237212	0.38873825	4	0.38873825	0.237212	0.970700495	0.103197542	0.197237749	21	46994034	47015453	-1	EPS8L2	EPS8 like 2 [Source:HGNC Symbol;Acc:HGNC:21296]	protein_coding
ENSOARG00020012345	0.7085914	0.94946	1.8671895	4	1.8671895	0.94946	1.461169104	0.002842249	0.010325197	11	36219679	36220594	1			protein_coding
ENSOARG00020012358	15.6487476	17.8078572	19.17235	4	19.17235	17.8078572	0.391419904	0.012827414	0.037027015	12	41132373	41147320	1	MTHFR	methylenetetrahydrofolate reductase [Source:HGNC Symbol;Acc:HGNC:7436]	protein_coding
ENSOARG00020012376	1.24175	2.269319	3.83052525	4	3.83052525	2.269319	1.005808451	1.09E-07	1.27E-06	3	100485604	100690434	-1	NPAS2	neuronal PAS domain protein 2 [Source:HGNC Symbol;Acc:HGNC:7895]	protein_coding
ENSOARG00020012402	9.1936612	10.8041382	15.03586925	4	15.03586925	10.8041382	0.786116273	0.009081806	0.027755164	5	36474873	36479942	-1	RAB24	RAB24, member RAS oncogene family [Source:HGNC Symbol;Acc:HGNC:9765]	protein_coding
ENSOARG00020012409	8.844054	9.3676972	11.0404955	4	11.0404955	9.3676972	0.425005614	0.05632817	0.123284296	8	2122569	2369330	-1	FILIP1	filamin A interacting protein 1 [Source:HGNC Symbol;Acc:HGNC:21015]	protein_coding
ENSOARG00020012412	0.0283302	0.0650182	0.12101175	4	0.12101175	0.0650182	1.149372183	0.272791946	0.412423087	3	20578559	20586313	-1	NTSR2	neurotensin receptor 2 [Source:HGNC Symbol;Acc:HGNC:8040]	protein_coding
ENSOARG00020012417	0.367476	0.5008456	0.96779975	4	0.96779975	0.5008456	1.23629728	0.053196677	0.117588016	19	21378799	21385734	-1	BHLHE40	basic helix-loop-helix family member e40 [Source:NCBI gene (formerly Entrezgene);Acc:100169939]	protein_coding
ENSOARG00020012427	0.2018654	0.2457976	0.32885225	4	0.32885225	0.2457976	0.72800775	0.00175789	0.006791549	20	13204374	13284460	-1			protein_coding
ENSOARG00020012432	212.4936218	389.609027	1380.6306	4	1380.6306	389.609027	2.104153413	2.77E-29	2.46E-26	11	36191070	36207776	1	COL1A1	collagen type I alpha 1 chain [Source:HGNC Symbol;Acc:HGNC:2197]	protein_coding
ENSOARG00020012446	0.2532318	0.2987954	0.53922975	4	0.53922975	0.2987954	1.124503825	0.007883631	0.024645915	3	173124227	173196468	-1			protein_coding
ENSOARG00020012447	0.0091644	0.0616394	0.19915925	4	0.19915925	0.0616394	2.152454286	0.045956418	0.104584253	11	25067276	25093830	1	SLC13A5	solute carrier family 13 member 5 [Source:HGNC Symbol;Acc:HGNC:23089]	protein_coding
ENSOARG00020012453	3.9887488	4.5011064	6.67697775	4	6.67697775	4.5011064	0.868775376	3.57E-05	0.000222733	15	29226350	29252872	-1	BCL9L	BCL9 like [Source:HGNC Symbol;Acc:HGNC:23688]	protein_coding
ENSOARG00020012508	0.3473478	0.5349142	1.2757185	4	1.2757185	0.5349142	1.464886039	2.67E-08	3.59E-07	11	60597321	60662999	1	ABCA6	ATP binding cassette subfamily A member 6 [Source:HGNC Symbol;Acc:HGNC:36]	protein_coding
ENSOARG00020012515	3.3969964	3.7789672	5.745763	4	5.745763	3.7789672	0.891814282	0.046978949	0.10647936	14	55978947	56002500	-1	NUP62	nucleoporin 62 [Source:HGNC Symbol;Acc:HGNC:8066]	protein_coding
ENSOARG00020012589	8.1378706	9.507824	13.5340875	4	13.5340875	9.507824	0.832391405	2.00E-08	2.78E-07	14	44208451	44260021	1	GARRE1	granule associated Rac and RHOG effector 1 [Source:HGNC Symbol;Acc:HGNC:29016]	protein_coding
ENSOARG00020012591	9.5267036	10.1736254	11.9137645	4	11.9137645	10.1736254	0.597275981	0.058974381	0.127832585	20	32100343	32128712	1	C6orf62	chromosome 6 open reading frame 62 [Source:HGNC Symbol;Acc:HGNC:20998]	protein_coding
ENSOARG00020012613	5.2426976	5.5400832	6.104977	4	6.104977	5.5400832	0.425797875	0.024674779	0.063369937	15	79722200	79744723	1	ZDHHC5	zinc finger DHHC-type palmitoyltransferase 5 [Source:HGNC Symbol;Acc:HGNC:18472]	protein_coding
ENSOARG00020012637	0.6009254	0.7971738	1.41746625	4	1.41746625	0.7971738	1.14034835	0.103136358	0.197165378	14	53195567	53203582	-1	MYPOP	Myb related transcription factor, partner of profilin [Source:HGNC Symbol;Acc:HGNC:20178]	protein_coding
ENSOARG00020012643	0.3903784	0.473187	0.80138575	4	0.80138575	0.473187	1.018754473	0.019429204	0.052161815	2	199983392	200037109	-1	BOLL	boule homolog, RNA binding protein [Source:HGNC Symbol;Acc:HGNC:14273]	protein_coding
ENSOARG00020012681	4.2492942	5.2963498	9.953999	4	9.953999	5.2963498	1.191194607	3.84E-09	6.18E-08	7	83216982	83238842	-1	MIDEAS	mitotic deacetylase associated SANT domain protein [Source:HGNC Symbol;Acc:HGNC:19853]	protein_coding
ENSOARG00020012716	9.2058794	9.5142648	11.005735	4	11.005735	9.5142648	0.502107936	0.001204569	0.004907619	10	19420757	19483978	-1	RCBTB1	RCC1 and BTB domain containing protein 1 [Source:HGNC Symbol;Acc:HGNC:18243]	protein_coding
ENSOARG00020012728	4.4679498	5.5377216	10.75842425	4	10.75842425	5.5377216	1.420368664	8.19E-14	3.61E-12	1	89151289	89167646	-1	INKA2	inka box actin regulator 2 [Source:HGNC Symbol;Acc:HGNC:28045]	protein_coding
ENSOARG00020012750	0.8270244	1.5197468	2.90891675	4	2.90891675	1.5197468	1.289824359	0.001327116	0.005330104	3	207382486	207424002	1	CD163	CD163 molecule [Source:HGNC Symbol;Acc:HGNC:1631]	protein_coding
ENSOARG00020012761	8.7893258	9.6862592	10.68522275	4	10.68522275	9.6862592	0.422321074	0.029972451	0.074141125	20	26617116	26628830	1	VARS1	valyl-tRNA synthetase 1 [Source:HGNC Symbol;Acc:HGNC:12651]	protein_coding
ENSOARG00020012768	0.2039306	0.3796158	0.8790105	4	0.8790105	0.3796158	1.517713387	0.000172343	0.000899575	8	68503950	68544873	1	ZC2HC1B	zinc finger C2HC-type containing 1B [Source:HGNC Symbol;Acc:HGNC:21174]	protein_coding
ENSOARG00020012815	0.051907	0.1063806	0.22631	4	0.22631	0.1063806	1.109983656	0.307053845	0.451420431	11	36121950	36127241	-1	TMEM92	transmembrane protein 92 [Source:HGNC Symbol;Acc:HGNC:26579]	protein_coding
ENSOARG00020012817	6.8279828	7.3108866	9.06633325	4	9.06633325	7.3108866	0.771217339	0.000395153	0.001870692	10	33361319	33439442	-1	CDK8	cyclin dependent kinase 8 [Source:HGNC Symbol;Acc:HGNC:1779]	protein_coding
ENSOARG00020012857	0.910659	2.7036456	9.52790525	4	9.52790525	2.7036456	2.111037425	1.78E-05	0.000119498	18	67494400	67495971	1	CRIP1	cysteine rich protein 1 [Source:HGNC Symbol;Acc:HGNC:2360]	protein_coding
ENSOARG00020012867	0.8599154	1.3443384	1.8337535	4	1.8337535	1.3443384	0.74224795	5.29E-05	0.000316296	8	30673585	30918111	-1	CRYBG1	crystallin beta-gamma domain containing 1 [Source:HGNC Symbol;Acc:HGNC:356]	protein_coding
ENSOARG00020012895	6.6184574	8.0393682	10.47572425	4	10.47572425	8.0393682	0.669331799	0.001486098	0.005870124	12	5122291	5149663	1			protein_coding
ENSOARG00020012916	2.0454488	2.61428	3.23714775	4	3.23714775	2.61428	0.593013215	0.025268083	0.064503379	21	41779131	41792647	-1	PITPNM1	phosphatidylinositol transfer protein membrane associated 1 [Source:HGNC Symbol;Acc:HGNC:9003]	protein_coding
ENSOARG00020012926	0.180521	0.2129838	0.292797	4	0.292797	0.2129838	0.732982204	0.376872306	0.524319665	13	57542901	57591788	1	APCDD1L	APC down-regulated 1 like [Source:HGNC Symbol;Acc:HGNC:26892]	protein_coding
ENSOARG00020012930	0.6655312	0.7624504	1.20576125	4	1.20576125	0.7624504	0.96988972	0.058483923	0.126990553	18	67498986	67506292	1	TEDC1	tubulin epsilon and delta complex 1 [Source:HGNC Symbol;Acc:HGNC:20127]	protein_coding
ENSOARG00020012933	0.0380314	0.13393	0.28536325	4	0.28536325	0.13393	1.3481129	0.145114077	0.256254776	1	10976651	11002332	-1			protein_coding
ENSOARG00020012975	1.139677	1.470927	1.7232975	4	1.7232975	1.470927	0.527145056	0.000944783	0.003977631	22	13372860	13525886	-1	CPEB3	cytoplasmic polyadenylation element binding protein 3 [Source:HGNC Symbol;Acc:HGNC:21746]	protein_coding
ENSOARG00020013042	5.6992434	6.3235942	7.74648775	4	7.74648775	6.3235942	0.710860517	0.000942051	0.003967919	26	14051246	14160887	-1	IRF2	interferon regulatory factor 2 [Source:NCBI gene (formerly Entrezgene);Acc:443082]	protein_coding
ENSOARG00020013103	2.8060308	2.9322	3.44628825	4	3.44628825	2.9322	0.529788408	0.019477638	0.052264996	4	115224009	115241023	1	ABCB8	ATP binding cassette subfamily B member 8 [Source:HGNC Symbol;Acc:HGNC:49]	protein_coding
ENSOARG00020013117	2.7345396	6.2779044	19.428471	4	19.428471	6.2779044	1.917488983	2.36E-19	3.09E-17	14	53341948	53370870	1	HIF3A	hypoxia inducible factor 3 subunit alpha [Source:HGNC Symbol;Acc:HGNC:15825]	protein_coding
ENSOARG00020013119	22.9025528	25.9714238	32.0524225	4	32.0524225	25.9714238	0.514730675	0.002515696	0.009304312	15	79779797	79824668	1	CTNND1	catenin delta 1 [Source:HGNC Symbol;Acc:HGNC:2515]	protein_coding
ENSOARG00020013142	0.7202876	0.9390064	1.2894585	4	1.2894585	0.9390064	0.724850715	0.238661216	0.374892764	5	17140432	17157198	1	TICAM1	TIR domain containing adaptor molecule 1 [Source:HGNC Symbol;Acc:HGNC:18348]	protein_coding
ENSOARG00020013158	1.9878672	2.3462486	3.077789	4	3.077789	2.3462486	0.677711008	0.032377786	0.078876849	5	14708848	14720592	-1	KANK3	KN motif and ankyrin repeat domains 3 [Source:HGNC Symbol;Acc:HGNC:24796]	protein_coding
ENSOARG00020013160	0.007856	0.0290442	0.09976275	4	0.09976275	0.0290442	2.182590868	0.196939505	0.322691894	25	25842515	25850256	-1	NODAL	nodal growth differentiation factor [Source:HGNC Symbol;Acc:HGNC:7865]	protein_coding
ENSOARG00020013171	3.7591148	4.7669386	6.26172325	4	6.26172325	4.7669386	0.661746548	0.007338564	0.023174675	20	7626727	7636542	-1	TAPBP	TAP binding protein [Source:HGNC Symbol;Acc:HGNC:11566]	protein_coding
ENSOARG00020013176	0.2786792	0.3679484	0.491812	4	0.491812	0.3679484	0.719930579	0.187543138	0.311034157	20	26640471	26654198	-1	MSH5	mutS homolog 5 [Source:HGNC Symbol;Acc:HGNC:7328]	protein_coding
ENSOARG00020013177	1.6174354	2.0629472	2.55512225	4	2.55512225	2.0629472	0.458500793	0.182500535	0.304995729	15	2913152	2927709	1			protein_coding
ENSOARG00020013199	0.3871174	0.4941342	0.74496875	4	0.74496875	0.4941342	0.883840855	0.000187452	0.000970573	2	38856127	38969678	1	ADRA1A	adrenoceptor alpha 1A [Source:HGNC Symbol;Acc:HGNC:277]	protein_coding
ENSOARG00020013242	3.8360142	4.1154756	4.75321475	4	4.75321475	4.1154756	0.46760409	0.002068089	0.007834408	17	53904893	53958837	1	CAMKK2	calcium/calmodulin dependent protein kinase kinase 2 [Source:HGNC Symbol;Acc:HGNC:1470]	protein_coding
ENSOARG00020013283	4.3057166	5.8838856	9.6282105	4	9.6282105	5.8838856	1.235505103	5.25E-14	2.41E-12	X	17231664	17362432	-1	ADGRG2	adhesion G protein-coupled receptor G2 [Source:HGNC Symbol;Acc:HGNC:4516]	protein_coding
ENSOARG00020013362	0	0.0144424	0.0620475	4	0.0620475	0.0144424	2.203044351	0.120963393	0.222244204	12	26078358	26080595	1	CCDC185	coiled-coil domain containing 185 [Source:HGNC Symbol;Acc:HGNC:26654]	protein_coding
ENSOARG00020013389	12.430239	14.8089454	17.17942575	4	17.17942575	14.8089454	0.500003749	0.003134895	0.011224558	7	98232302	98304406	-1	PTPN21	protein tyrosine phosphatase non-receptor type 21 [Source:HGNC Symbol;Acc:HGNC:9651]	protein_coding
ENSOARG00020013394	12.738446	13.072404	14.54356275	4	14.54356275	13.072404	0.614513254	5.70E-05	0.000338257	7	16283829	16331469	1	KIF23	kinesin family member 23 [Source:HGNC Symbol;Acc:HGNC:6392]	protein_coding
ENSOARG00020013533	50.2525328	52.9865326	61.09731	4	61.09731	52.9865326	0.613375703	1.72E-05	0.000115989	2	82714469	83192394	-1	NFIB	nuclear factor I B [Source:HGNC Symbol;Acc:HGNC:7785]	protein_coding
ENSOARG00020013549	0.4968002	0.8034688	1.852682	4	1.852682	0.8034688	1.509451529	0.012269844	0.035710085	7	24661745	24705929	-1			protein_coding
ENSOARG00020013556	0.3792358	0.7234766	1.36745425	4	1.36745425	0.7234766	1.214262639	0.050392543	0.112683324	1	101068256	101071693	-1	TMOD4	tropomodulin 4 [Source:HGNC Symbol;Acc:HGNC:11874]	protein_coding
ENSOARG00020013561	1.3789252	2.5966056	3.3551975	4	3.3551975	2.5966056	0.652748797	0.000506884	0.002310045	25	26035850	26132943	1	ADAMTS14	ADAM metallopeptidase with thrombospondin type 1 motif 14 [Source:HGNC Symbol;Acc:HGNC:14899]	protein_coding
ENSOARG00020013571	0.0638892	0.0744366	0.1285165	4	0.1285165	0.0744366	1.083413464	0.054969052	0.120871894	9	67793651	67974020	-1	PKHD1L1	PKHD1 like 1 [Source:HGNC Symbol;Acc:HGNC:20313]	protein_coding
ENSOARG00020013581	7.9292612	8.8273446	9.36588075	4	9.36588075	8.8273446	0.369916523	0.251217034	0.388935532	14	59949760	59999406	-1			protein_coding
ENSOARG00020013593	8.7430778	9.8803422	13.3866295	4	13.3866295	9.8803422	0.727206728	1.90E-05	0.000126986	2	242880052	242895236	-1	ELOA	elongin A [Source:HGNC Symbol;Acc:HGNC:11620]	protein_coding
ENSOARG00020013605	0.7802998	1.201194	3.3091	4	3.3091	1.201194	1.722061857	2.88E-09	4.78E-08	19	58395530	58488083	1	NUP210	nucleoporin 210 [Source:HGNC Symbol;Acc:HGNC:30052]	protein_coding
ENSOARG00020013614	0.2133034	0.4446526	1.017925	4	1.017925	0.4446526	1.476509922	0.039423445	0.092496515	15	50187453	50191820	-1			protein_coding
ENSOARG00020013665	1.0445344	1.4056136	1.79470575	4	1.79470575	1.4056136	0.653855799	0.046692001	0.10596911	8	70122881	70237062	-1	EPM2A	EPM2A glucan phosphatase, laforin [Source:HGNC Symbol;Acc:HGNC:3413]	protein_coding
ENSOARG00020013670	29.0473644	29.9530832	31.7617385	4	31.7617385	29.9530832	0.372267156	0.012764589	0.036885573	22	38758053	38801502	-1	EIF3A	eukaryotic translation initiation factor 3 subunit A [Source:HGNC Symbol;Acc:HGNC:3271]	protein_coding
ENSOARG00020013703	0.9585044	1.3828964	1.94305225	4	1.94305225	1.3828964	0.798323436	0.196884893	0.322630716	21	41877529	41880252	-1	NUDT8	nudix hydrolase 8 [Source:HGNC Symbol;Acc:HGNC:8055]	protein_coding
ENSOARG00020013704	9.0223948	10.7923526	13.849435	4	13.849435	10.7923526	0.63589622	0.000817616	0.003502248	21	39531983	39555412	-1	EHD1	EH domain containing 1 [Source:HGNC Symbol;Acc:HGNC:3242]	protein_coding
ENSOARG00020013724	0.6984126	1.1223672	1.90775725	4	1.90775725	1.1223672	0.675165877	0.017523569	0.047927197	5	59800907	59817363	1			protein_coding
ENSOARG00020013736	2.583217	3.1311112	3.7384025	4	3.7384025	3.1311112	0.588481099	0.065619276	0.138977727	11	27102102	27110646	1	TNFSF12	TNF superfamily member 12 [Source:HGNC Symbol;Acc:HGNC:11927]	protein_coding
ENSOARG00020013743	0.1944558	0.334527	0.83053225	4	0.83053225	0.334527	1.575055337	0.034283335	0.082445991	11	35979057	35983240	1	CHAD	chondroadherin [Source:HGNC Symbol;Acc:HGNC:1909]	protein_coding
ENSOARG00020013759	0.6830074	1.0738176	2.004754	4	2.004754	1.0738176	1.3508213	0.006808548	0.021765911	5	14855530	14859195	-1	ZNF414	zinc finger protein 414 [Source:HGNC Symbol;Acc:HGNC:20630]	protein_coding
ENSOARG00020013761	83.7655444	93.186565	102.601963	4	102.601963	93.186565	0.427354506	0.005645273	0.018591275	4	50480103	50557178	-1	LAMB1	laminin subunit beta 1 [Source:HGNC Symbol;Acc:HGNC:6486]	protein_coding
ENSOARG00020013788	2.929712	3.6273426	6.107832	4	6.107832	3.6273426	0.781288736	0.000224347	0.00113609	3	8081352	8103514	1	CIZ1	CDKN1A interacting zinc finger protein 1 [Source:HGNC Symbol;Acc:HGNC:16744]	protein_coding
ENSOARG00020013792	3.7434408	5.0319258	6.6174865	4	6.6174865	5.0319258	0.635045296	8.19E-05	0.000468677	14	13483772	13540727	-1	PIEZO1	piezo type mechanosensitive ion channel component 1 [Source:HGNC Symbol;Acc:HGNC:28993]	protein_coding
ENSOARG00020013823	6.3199568	7.002488	10.360551	4	10.360551	7.002488	0.856670016	8.61E-10	1.64E-08	12	41654945	41780602	1	MTOR	mechanistic target of rapamycin kinase [Source:HGNC Symbol;Acc:HGNC:3942]	protein_coding
ENSOARG00020013838	0.2047318	0.300295	0.53041025	4	0.53041025	0.300295	1.112823285	0.156982092	0.271236705	13	64037594	64047321	1	TP53INP2	tumor protein p53 inducible nuclear protein 2 [Source:HGNC Symbol;Acc:HGNC:16104]	protein_coding
ENSOARG00020013852	0.7710046	1.0196426	1.352195	4	1.352195	1.0196426	0.683097367	0.034790873	0.083494519	8	31114908	31145228	-1	PRDM1	PR/SET domain 1 [Source:HGNC Symbol;Acc:HGNC:9346]	protein_coding
ENSOARG00020013861	0	0.0079464	0.018415	4	0.018415	0.0079464	1.49236673	0.45078429	0.596483642	16	71465465	71509736	1			protein_coding
ENSOARG00020013867	0.2159442	0.3989606	0.5846475	4	0.5846475	0.3989606	0.841568156	0.054878393	0.120719537	18	58982529	59051912	1	AK7	adenylate kinase 7 [Source:HGNC Symbol;Acc:HGNC:20091]	protein_coding
ENSOARG00020013882	9.696377	10.9777958	14.3981625	4	14.3981625	10.9777958	0.695721452	0.000142921	0.000761319	11	17462270	17490645	-1	PSMD11	proteasome 26S subunit, non-ATPase 11 [Source:HGNC Symbol;Acc:HGNC:9556]	protein_coding
ENSOARG00020013895	2.4008762	3.0685354	4.31839075	4	4.31839075	3.0685354	0.79824491	0.000565817	0.002537144	21	39567656	39588364	-1	ATG2A	autophagy related 2A [Source:HGNC Symbol;Acc:HGNC:29028]	protein_coding
ENSOARG00020013929	2.3412716	2.6073386	3.91955975	4	3.91955975	2.6073386	1.065278602	0.000307501	0.001499839	2	111738586	111895428	1	SH3RF1	SH3 domain containing ring finger 1 [Source:HGNC Symbol;Acc:HGNC:17650]	protein_coding
ENSOARG00020013933	1.5881682	1.736663	2.209848	4	2.209848	1.736663	0.641677685	0.017213316	0.047240377	X	55866995	55882556	-1	PPP1R3F	protein phosphatase 1 regulatory subunit 3F [Source:HGNC Symbol;Acc:HGNC:14944]	protein_coding
ENSOARG00020013972	6.146941	7.5193668	9.222336	4	9.222336	7.5193668	0.486813761	0.008964463	0.027441453	17	68916277	68952477	-1	ASCC2	activating signal cointegrator 1 complex subunit 2 [Source:HGNC Symbol;Acc:HGNC:24103]	protein_coding
ENSOARG00020013979	3.4238724	3.8210936	4.2526445	4	4.2526445	3.8210936	0.426308525	0.082541129	0.165632118	2	243059542	243079996	1	E2F2	E2F transcription factor 2 [Source:HGNC Symbol;Acc:HGNC:3114]	protein_coding
ENSOARG00020013985	0.530393	0.75258	0.95451325	4	0.95451325	0.75258	0.61340047	0.109270796	0.2058444	6	11303627	11407592	-1	UGT8	UDP glycosyltransferase 8 [Source:HGNC Symbol;Acc:HGNC:12555]	protein_coding
ENSOARG00020013994	12.6284574	13.7709436	18.590573	4	18.590573	13.7709436	0.732780476	2.21E-07	2.38E-06	18	54486426	54553676	-1	TRIP11	thyroid hormone receptor interactor 11 [Source:HGNC Symbol;Acc:HGNC:12305]	protein_coding
ENSOARG00020014019	0.10788	0.177389	0.23033425	4	0.23033425	0.177389	0.682641366	0.229124082	0.363037359	16	71652393	71689941	1	SLC9A3	solute carrier family 9 member A3 [Source:HGNC Symbol;Acc:HGNC:11073]	protein_coding
ENSOARG00020014040	2.7233332	3.0890982	5.1076555	4	5.1076555	3.0890982	0.745485486	0.046754295	0.106058936	24	2110338	2116735	-1	NTHL1	nth like DNA glycosylase 1 [Source:HGNC Symbol;Acc:HGNC:8028]	protein_coding
ENSOARG00020014048	1.149389	1.3969012	2.65072575	4	2.65072575	1.3969012	1.211317013	0.004534727	0.015446027	13	69820958	69887433	-1	ZHX3	zinc fingers and homeoboxes 3 [Source:HGNC Symbol;Acc:HGNC:15935]	protein_coding
ENSOARG00020014061	1.6785528	2.181065	2.63580125	4	2.63580125	2.181065	0.567814815	0.010803522	0.03206716	2	237976270	238063559	-1	PTPRU	protein tyrosine phosphatase receptor type U [Source:HGNC Symbol;Acc:HGNC:9683]	protein_coding
ENSOARG00020014069	1.7290838	1.925312	2.05713525	4	2.05713525	1.925312	0.548364623	0.117027134	0.217256338	15	29414787	29424678	1	C2CD2L	C2CD2 like [Source:HGNC Symbol;Acc:HGNC:29000]	protein_coding
ENSOARG00020014094	0.710244	1.1386534	1.43620875	4	1.43620875	1.1386534	0.45855642	0.075849663	0.155161594	11	24862772	24900351	1	SPNS2	SPNS lysolipid transporter 2, sphingosine-1-phosphate [Source:HGNC Symbol;Acc:HGNC:26992]	protein_coding
ENSOARG00020014107	2.436749	2.6096276	3.249535	4	3.249535	2.6096276	0.189219103	0.478223369	0.622216779	20	15024297	15035649	-1			protein_coding
ENSOARG00020014150	2.8633898	3.485735	4.3815635	4	4.3815635	3.485735	0.622640609	0.002663567	0.009778804	3	174158866	174218778	-1	ALDH1L2	aldehyde dehydrogenase 1 family member L2 [Source:HGNC Symbol;Acc:HGNC:26777]	protein_coding
ENSOARG00020014168	5.0751272	5.1635372	5.5372085	4	5.5372085	5.1635372	0.390738933	0.102071131	0.195596187	6	25391936	25416070	1	TRMT10A	tRNA methyltransferase 10A [Source:HGNC Symbol;Acc:HGNC:28403]	protein_coding
ENSOARG00020014172	1.6348624	3.118514	5.580499	4	5.580499	3.118514	1.162996996	0.047564253	0.107540912	1	267609338	267877540	-1	RUNX1	RUNX family transcription factor 1 [Source:HGNC Symbol;Acc:HGNC:10471]	protein_coding
ENSOARG00020014173	0.0421212	0.074232	0.1240775	4	0.1240775	0.074232	1.081526975	0.216982909	0.347932756	5	17426611	17437107	1		perilipin 4 [Source:HGNC Symbol;Acc:HGNC:29393]	protein_coding
ENSOARG00020014174	0.3624942	0.4379242	0.80687	4	0.80687	0.4379242	0.800036555	0.050054116	0.112033876	19	50121332	50124216	-1	LSMEM2	leucine rich single-pass membrane protein 2 [Source:HGNC Symbol;Acc:HGNC:26781]	protein_coding
ENSOARG00020014185	6.3521778	6.6902022	6.89763275	4	6.89763275	6.6902022	0.33057442	0.049810062	0.111567849	14	54632913	54657484	-1	LIG1	DNA ligase 1 [Source:HGNC Symbol;Acc:HGNC:6598]	protein_coding
ENSOARG00020014188	0.033576	0.0826408	0.1256035	4	0.1256035	0.0826408	0.679083501	0.63083651	0.749333797	21	39608609	39635031	-1			protein_coding
ENSOARG00020014196	1.5772618	1.742933	2.3512965	4	2.3512965	1.742933	0.738533225	0.232298359	0.366729007	18	20938151	20958401	1	GDPGP1	GDP-D-glucose phosphorylase 1 [Source:HGNC Symbol;Acc:HGNC:34360]	protein_coding
ENSOARG00020014207	0.5857726	0.5881854	0.59948375	4	0.59948375	0.5881854	0.538482218	0.193005621	0.317723489	14	33777716	33809365	1	BEAN1	brain expressed associated with NEDD4 1 [Source:HGNC Symbol;Acc:HGNC:24160]	protein_coding
ENSOARG00020014268	7.1804524	7.7803574	8.49431925	4	8.49431925	7.7803574	0.424420119	0.052568459	0.116456607	19	50138047	50146824	-1	SEMA3B	semaphorin 3B [Source:HGNC Symbol;Acc:HGNC:10724]	protein_coding
ENSOARG00020014270	36.4228798	43.4436948	56.1307705	4	56.1307705	43.4436948	0.657232865	3.82E-06	3.06E-05	2	202607091	202791134	1	SPATS2L	spermatogenesis associated serine rich 2 like [Source:HGNC Symbol;Acc:HGNC:24574]	protein_coding
ENSOARG00020014299	9.2824806	11.1228448	16.4034035	4	16.4034035	11.1228448	0.824043098	1.19E-06	1.08E-05	3	213415220	213541866	1	WNK1	WNK lysine deficient protein kinase 1 [Source:HGNC Symbol;Acc:HGNC:14540]	protein_coding
ENSOARG00020014343	1.9840026	2.1842392	2.65126925	4	2.65126925	2.1842392	-0.341992488	0.05167877	0.114940181	5	5768813	5795009	1	HAUS8	HAUS augmin like complex subunit 8 [Source:HGNC Symbol;Acc:HGNC:30532]	protein_coding
ENSOARG00020014361	5.3911602	6.2544984	7.11205825	4	7.11205825	6.2544984	0.474153664	0.005052627	0.016935188	5	17489795	17514910	-1	CHAF1A	chromatin assembly factor 1 subunit A [Source:HGNC Symbol;Acc:HGNC:1910]	protein_coding
ENSOARG00020014415	2.9693354	3.1364738	3.4466105	4	3.4466105	3.1364738	0.429267258	0.093249938	0.18223083	14	47406263	47419713	-1	DPF1	double PHD fingers 1 [Source:HGNC Symbol;Acc:HGNC:20225]	protein_coding
ENSOARG00020014436	2.1810254	2.3847984	2.87497325	4	2.87497325	2.3847984	0.781521443	0.001985747	0.00756082	1	268903395	268960620	-1	SETD4	SET domain containing 4 [Source:HGNC Symbol;Acc:HGNC:1258]	protein_coding
ENSOARG00020014446	0.4767466	0.7790634	1.93824375	4	1.93824375	0.7790634	1.61405929	8.63E-10	1.64E-08	25	26688792	26734622	1	SLC29A3	solute carrier family 29 member 3 [Source:HGNC Symbol;Acc:HGNC:23096]	protein_coding
ENSOARG00020014480	0.1173612	0.2252964	0.290283	4	0.290283	0.2252964	0.765848838	0.348818842	0.495211362	14	63729100	63732922	-1			protein_coding
ENSOARG00020014502	6.0931218	6.2276144	6.68476775	4	6.68476775	6.2276144	0.394523297	0.121227025	0.222575297	1	101195095	101204692	1	ZNF687	zinc finger protein 687 [Source:HGNC Symbol;Acc:HGNC:29277]	protein_coding
ENSOARG00020014504	1.22438	1.6724486	2.01128875	4	2.01128875	1.6724486	1.02698115	4.85E-05	0.0002928	6	43884237	44052361	-1	PPARGC1A	PPARG coactivator 1 alpha [Source:HGNC Symbol;Acc:HGNC:9237]	protein_coding
ENSOARG00020014507	5.0118532	8.351361	11.01289275	4	11.01289275	8.351361	0.692583755	1.67E-06	1.46E-05	9	50502628	50590489	-1	JPH1	junctophilin 1 [Source:HGNC Symbol;Acc:HGNC:14201]	protein_coding
ENSOARG00020014520	28.7369698	30.7876262	34.67071525	4	34.67071525	30.7876262	0.45536311	0.003066498	0.011017027	14	49124351	49143811	1	PLD3	phospholipase D family member 3 [Source:HGNC Symbol;Acc:HGNC:17158]	protein_coding
ENSOARG00020014550	6.8215868	7.3917324	7.9548625	4	7.9548625	7.3917324	0.487242646	0.05360176	0.118287424	11	27007574	27013835	1	FGF11	fibroblast growth factor 11 [Source:HGNC Symbol;Acc:HGNC:3667]	protein_coding
ENSOARG00020014574	4.7858392	5.2562848	6.90695	4	6.90695	5.2562848	0.668959019	0.000758154	0.003275335	5	60075066	60120213	-1	TNIP1	TNFAIP3 interacting protein 1 [Source:HGNC Symbol;Acc:HGNC:16903]	protein_coding
ENSOARG00020014583	0	0.0061082	0.01745875	4	0.01745875	0.0061082	1.524211703	0.558975355	0.690849297	5	14995831	15019391	1			protein_coding
ENSOARG00020014593	3.4821342	4.0051504	6.68815975	4	6.68815975	4.0051504	1.026480381	4.40E-07	4.41E-06	14	49103038	49124125	-1	C19orf47	chromosome 19 open reading frame 47 [Source:HGNC Symbol;Acc:HGNC:26723]	protein_coding
ENSOARG00020014609	0.2956328	0.345067	0.52808	4	0.52808	0.345067	0.900907311	1.43E-05	9.83E-05	25	26805945	27198496	1	CDH23	cadherin related 23 [Source:HGNC Symbol;Acc:HGNC:13733]	protein_coding
ENSOARG00020014648	14.4888174	15.1614346	17.12570125	4	17.12570125	15.1614346	0.455390722	0.001644863	0.006405227	18	20990651	21011563	1	PRC1	protein regulator of cytokinesis 1 [Source:HGNC Symbol;Acc:HGNC:9341]	protein_coding
ENSOARG00020014654	6.9549064	7.5960532	9.97018125	4	9.97018125	7.5960532	0.679781127	2.93E-05	0.000186638	5	5958161	6002073	-1	SIN3B	SIN3 transcription regulator family member B [Source:HGNC Symbol;Acc:HGNC:19354]	protein_coding
ENSOARG00020014665	0.3010358	0.4337682	0.66434775	4	0.66434775	0.4337682	0.922433332	0.015871568	0.044162308	16	2318961	2371244	-1	LCP2	lymphocyte cytosolic protein 2 [Source:HGNC Symbol;Acc:HGNC:6529]	protein_coding
ENSOARG00020014686	2.59262	5.025893	10.60880775	4	10.60880775	5.025893	1.366910913	1.39E-16	1.02E-14	7	83875432	83984617	-1	LTBP2	latent transforming growth factor beta binding protein 2 [Source:HGNC Symbol;Acc:HGNC:6715]	protein_coding
ENSOARG00020014704	38.6853684	42.0920616	46.781688	4	46.781688	42.0920616	0.441971932	0.001490051	0.005880544	19	50153686	50174064	-1	GNAI2	G protein subunit alpha i2 [Source:HGNC Symbol;Acc:HGNC:4385]	protein_coding
ENSOARG00020014730	6.1989162	6.237546	6.44595225	4	6.44595225	6.237546	0.335207682	0.053405297	0.117951433	11	54642790	54690699	1	UBE2O	ubiquitin conjugating enzyme E2 O [Source:HGNC Symbol;Acc:HGNC:29554]	protein_coding
ENSOARG00020014749	1.8668968	2.0180234	2.73189025	4	2.73189025	2.0180234	-0.17167008	0.615595183	0.737166943	7	65013552	65031716	1	CDKN3	cyclin dependent kinase inhibitor 3 [Source:HGNC Symbol;Acc:HGNC:1791]	protein_coding
ENSOARG00020014756	0.342303	0.8799868	1.4019915	4	1.4019915	0.8799868	0.960975726	0.0179883	0.048957955	9	29255900	29267704	1	KLHL38	kelch like family member 38 [Source:HGNC Symbol;Acc:HGNC:34435]	protein_coding
ENSOARG00020014766	12.3577054	13.3479492	15.23683075	4	15.23683075	13.3479492	0.477691201	0.001370793	0.005479653	1	90203508	90214172	-1			protein_coding
ENSOARG00020014770	0.0135082	0.039545	0.08732725	4	0.08732725	0.039545	1.425559575	0.097101375	0.188118806	7	35698994	35724920	-1	PLA2G4D	phospholipase A2 group IVD [Source:HGNC Symbol;Acc:HGNC:30038]	protein_coding
ENSOARG00020014776	0.0094336	0.0302268	0.0794295	4	0.0794295	0.0302268	2.055606926	0.142170461	0.25198591	9	68226632	68274930	-1	TRHR	thyrotropin releasing hormone receptor [Source:HGNC Symbol;Acc:HGNC:12299]	protein_coding
ENSOARG00020014843	15.122495	16.3915468	18.1774935	4	18.1774935	16.3915468	0.443437823	0.00650914	0.020999258	15	76335803	76356162	-1	MTCH2	mitochondrial carrier 2 [Source:HGNC Symbol;Acc:HGNC:17587]	protein_coding
ENSOARG00020014865	4.2216284	4.786966	6.07307075	4	6.07307075	4.786966	0.37943405	0.107928141	0.203994125	11	9815503	9848600	1	PRR11	proline rich 11 [Source:HGNC Symbol;Acc:HGNC:25619]	protein_coding
ENSOARG00020014872	0.0389546	0.0850956	0.14507675	4	0.14507675	0.0850956	1.556652187	0.128536615	0.232904805	14	49030040	49034408	-1	CCNP	cyclin P [Source:HGNC Symbol;Acc:HGNC:25805]	protein_coding
ENSOARG00020014888	0.6327138	0.7772086	1.25892425	4	1.25892425	0.7772086	1.006477846	0.036564799	0.086980537	19	50185576	50200424	-1	SLC38A3	solute carrier family 38 member 3 [Source:HGNC Symbol;Acc:HGNC:18044]	protein_coding
ENSOARG00020014921	2.0869542	2.6759194	3.16889575	4	3.16889575	2.6759194	0.519836632	0.010727334	0.031908575	12	42097747	42216461	1	CASZ1	castor zinc finger 1 [Source:HGNC Symbol;Acc:HGNC:26002]	protein_coding
ENSOARG00020014930	4.0537714	5.0680786	8.7926115	4	8.7926115	5.0680786	1.1090095	4.44E-07	4.45E-06	3	14088468	14298160	-1	DAB2IP	DAB2 interacting protein [Source:HGNC Symbol;Acc:HGNC:17294]	protein_coding
ENSOARG00020015061	4.6648428	5.1898214	7.895771	4	7.895771	5.1898214	0.902453774	2.97E-07	3.09E-06	24	41808909	41833734	1	INTS1	integrator complex subunit 1 [Source:HGNC Symbol;Acc:HGNC:24555]	protein_coding
ENSOARG00020015074	0.8556152	0.9156002	1.07904875	4	1.07904875	0.9156002	0.543929494	0.228279635	0.361945027	11	54598500	54615247	1	RHBDF2	rhomboid 5 homolog 2 [Source:HGNC Symbol;Acc:HGNC:20788]	protein_coding
ENSOARG00020015078	6.6247822	7.8883164	11.3296405	4	11.3296405	7.8883164	0.731379807	0.007241592	0.022914939	17	69345561	69366489	-1	SF3A1	splicing factor 3a subunit 1 [Source:HGNC Symbol;Acc:HGNC:10765]	protein_coding
ENSOARG00020015102	0.7958266	0.9457768	1.608858	4	1.608858	0.9457768	1.171687358	0.02215473	0.058006694	23	39274492	39280907	-1	ZBTB14	zinc finger and BTB domain containing 14 [Source:HGNC Symbol;Acc:HGNC:12860]	protein_coding
ENSOARG00020015108	0.608183	0.67314	1.030245	4	1.030245	0.67314	0.912561546	0.000817181	0.003501186	21	25570102	25609656	-1	SIAE	sialic acid acetylesterase [Source:HGNC Symbol;Acc:HGNC:18187]	protein_coding
ENSOARG00020015111	0.003727	0.012574	0.02506125	4	0.02506125	0.012574	1.401606823	0.444574784	0.591373125	2	234013854	234039110	1			protein_coding
ENSOARG00020015117	2.7073692	3.0609298	4.850155	4	4.850155	3.0609298	0.947031889	2.62E-06	2.18E-05	3	8245841	8281255	1	EEIG1	estrogen-induced osteoclastogenesis regulator 1 [Source:HGNC Symbol;Acc:HGNC:31419]	protein_coding
ENSOARG00020015133	0.9522316	1.300497	1.776687	4	1.776687	1.300497	0.753322334	0.001281237	0.005177062	20	15535185	15582690	-1	TFEB	transcription factor EB [Source:HGNC Symbol;Acc:HGNC:11753]	protein_coding
ENSOARG00020015225	11.708259	12.9900782	17.13691925	4	17.13691925	12.9900782	0.680324087	0.000446915	0.00208248	21	34598980	34608707	-1	PRPF19	pre-mRNA processing factor 19 [Source:HGNC Symbol;Acc:HGNC:17896]	protein_coding
ENSOARG00020015234	5.0016594	5.562852	6.4602565	4	6.4602565	5.562852	0.043778578	0.791716888	0.867016805	22	30408601	30419751	-1	SMNDC1	survival motor neuron domain containing 1 [Source:HGNC Symbol;Acc:HGNC:16900]	protein_coding
ENSOARG00020015259	0.3035092	0.453558	0.76663125	4	0.76663125	0.453558	0.537765488	0.294722306	0.437782056	7	24409710	24418189	-1	TPPP2	tubulin polymerization promoting protein family member 2 [Source:HGNC Symbol;Acc:HGNC:19293]	protein_coding
ENSOARG00020015283	3.3619188	3.7266512	3.9496975	4	3.9496975	3.7266512	0.365545352	0.065209322	0.138219192	1	269272737	269300476	1	CHAF1B	chromatin assembly factor 1 subunit B [Source:HGNC Symbol;Acc:HGNC:1911]	protein_coding
ENSOARG00020015297	0.811216	0.8468084	0.889516	4	0.889516	0.8468084	0.36862503	0.057000056	0.124448567	5	77913981	78070129	1	WWC1	WW and C2 domain containing 1 [Source:HGNC Symbol;Acc:HGNC:29435]	protein_coding
ENSOARG00020015309	4.4518058	5.2077208	8.534739	4	8.534739	5.2077208	0.87181376	0.000961235	0.004034164	7	1455399	1742774	1	EPB41L4A	erythrocyte membrane protein band 4.1 like 4A [Source:HGNC Symbol;Acc:HGNC:13278]	protein_coding
ENSOARG00020015333	5.2490448	10.917927	21.111686	4	21.111686	10.917927	1.210617496	1.97E-08	2.74E-07	1	111225129	111234539	1	CASQ1	calsequestrin 1 [Source:HGNC Symbol;Acc:HGNC:1512]	protein_coding
ENSOARG00020015345	0.758754	0.852133	1.214618	4	1.214618	0.852133	0.794885826	0.059645671	0.128809268	7	74769590	74795691	1	PPP1R36	protein phosphatase 1 regulatory subunit 36 [Source:HGNC Symbol;Acc:HGNC:20097]	protein_coding
ENSOARG00020015351	3.4656492	3.9671744	4.383308	4	4.383308	3.9671744	0.429892704	0.013370793	0.03832304	X	39358485	39404544	-1	BCOR	BCL6 corepressor [Source:HGNC Symbol;Acc:HGNC:20893]	protein_coding
ENSOARG00020015404	0.0123492	0.0169166	0.02461125	4	0.02461125	0.0169166	0.882808171	0.62258475	0.742916925	2	148365052	148372931	-1	TBR1	T-box brain transcription factor 1 [Source:HGNC Symbol;Acc:HGNC:11590]	protein_coding
ENSOARG00020015405	2.8378976	3.7720526	4.608847	4	4.608847	3.7720526	0.525985423	0.174891496	0.294949755	16	58725809	58755840	-1	OTULINL	OTU deubiquitinase with linear linkage specificity like [Source:HGNC Symbol;Acc:HGNC:25629]	protein_coding
ENSOARG00020015409	0.2810436	0.4953082	0.833146	4	0.833146	0.4953082	0.942488778	0.085903965	0.170989118	5	17559675	17571277	1	STAP2	signal transducing adaptor family member 2 [Source:HGNC Symbol;Acc:HGNC:30430]	protein_coding
ENSOARG00020015458	1.192432	1.566608	1.99604175	4	1.99604175	1.566608	-0.094665145	0.73398904	0.82922868	2	249368561	249406637	1	SPATA21	spermatogenesis associated 21 [Source:HGNC Symbol;Acc:HGNC:28026]	protein_coding
ENSOARG00020015475	0.0181236	0.0475508	0.1020975	4	0.1020975	0.0475508	1.556663698	0.11700173	0.217230768	1	252830288	252867287	-1			protein_coding
ENSOARG00020015479	2.4342374	2.5110894	2.56967425	4	2.56967425	2.5110894	0.174915432	0.415640286	0.563889146	15	76614185	76787236	1	PTPRJ	protein tyrosine phosphatase receptor type J [Source:HGNC Symbol;Acc:HGNC:9673]	protein_coding
ENSOARG00020015480	0.0376006	0.0621092	0.103639	4	0.103639	0.0621092	1.175908922	0.117851035	0.218329	15	21264058	21273939	1	POU2AF3	POU class 2 homeobox associating factor 3 [Source:HGNC Symbol;Acc:HGNC:26978]	protein_coding
ENSOARG00020015511	0.136415	0.1430244	0.16483775	4	0.16483775	0.1430244	0.551145368	0.602468361	0.726384706	7	21575295	21578468	-1			protein_coding
ENSOARG00020015552	0.0033564	0.007992	0.01598075	4	0.01598075	0.007992	1.450978939	0.512597423	0.653688595	15	21328564	21353116	-1	POU2AF1	POU class 2 homeobox associating factor 1 [Source:HGNC Symbol;Acc:HGNC:9211]	protein_coding
ENSOARG00020015557	0.0416312	0.1499888	0.355647	4	0.355647	0.1499888	1.432616292	0.102389523	0.196036863	21	9397635	9400387	1	CCDC89	coiled-coil domain containing 89 [Source:HGNC Symbol;Acc:HGNC:26762]	protein_coding
ENSOARG00020015560	1.1419334	1.3539352	1.57563475	4	1.57563475	1.3539352	0.506405741	0.058653312	0.127254793	3	131999777	132026260	-1	PDE1B	phosphodiesterase 1B [Source:HGNC Symbol;Acc:HGNC:8775]	protein_coding
ENSOARG00020015567	0.009049	0.0158426	0.02245525	4	0.02245525	0.0158426	0.755485339	0.623069752	0.743256501	22	14191208	14199967	1	CYP26C1	cytochrome P450 family 26 subfamily C member 1 [Source:HGNC Symbol;Acc:HGNC:20577]	protein_coding
ENSOARG00020015575	0.0384716	0.106533	0.1487565	4	0.1487565	0.106533	0.805284404	0.419789998	0.567951174	5	50049826	50050731	-1	SLC25A2	solute carrier family 25 member 2 [Source:HGNC Symbol;Acc:HGNC:22921]	protein_coding
ENSOARG00020015633	13.4978754	15.8991068	23.33437025	4	23.33437025	15.8991068	0.837574028	1.72E-06	1.50E-05	20	26739617	26754676	-1	PRRC2A	proline rich coiled-coil 2A [Source:HGNC Symbol;Acc:HGNC:13918]	protein_coding
ENSOARG00020015667	4.2274282	5.883736	7.65122975	4	7.65122975	5.883736	0.684204761	0.001270321	0.005137402	X	57261687	57272081	-1	ARAF	A-Raf proto-oncogene, serine/threonine kinase [Source:HGNC Symbol;Acc:HGNC:646]	protein_coding
ENSOARG00020015670	2.5372708	3.5707916	4.75226325	4	4.75226325	3.5707916	0.699373796	0.044608493	0.102184252	21	25683570	25692218	-1	ESAM	endothelial cell adhesion molecule [Source:HGNC Symbol;Acc:HGNC:17474]	protein_coding
ENSOARG00020015697	3.7436946	5.0629792	7.23529275	4	7.23529275	5.0629792	1.111372397	6.65E-07	6.40E-06	11	20820691	21060570	-1	SSH2	slingshot protein phosphatase 2 [Source:HGNC Symbol;Acc:HGNC:30580]	protein_coding
ENSOARG00020015707	0.006785	0.112474	0.42059625	4	0.42059625	0.112474	2.229829418	0.007888544	0.024657145	14	61494748	61512659	-1			protein_coding
ENSOARG00020015726	4.811291	5.4134482	6.5033885	4	6.5033885	5.4134482	0.541722181	0.02401208	0.062026563	X	81286233	81318201	-1	MPP1	MAGUK p55 scaffold protein 1 [Source:HGNC Symbol;Acc:HGNC:7219]	protein_coding
ENSOARG00020015832	2.778001	4.2667902	7.81751925	4	7.81751925	4.2667902	1.156709732	4.54E-06	3.57E-05	3	8362673	8393269	1	ENG	endoglin [Source:HGNC Symbol;Acc:HGNC:3349]	protein_coding
ENSOARG00020015882	0.2314266	1.0088508	2.0267175	4	2.0267175	1.0088508	1.475217272	6.71E-07	6.45E-06	17	61160143	61198796	1	DTX1	deltex E3 ubiquitin ligase 1 [Source:HGNC Symbol;Acc:HGNC:3060]	protein_coding
ENSOARG00020015908	0.2356532	0.2626514	0.29770875	4	0.29770875	0.2626514	0.524733836	0.366772567	0.513828254	18	62324723	62353060	1	CYP46A1	cytochrome P450 family 46 subfamily A member 1 [Source:HGNC Symbol;Acc:HGNC:2641]	protein_coding
ENSOARG00020015952	5.4014852	6.3767308	8.279922	4	8.279922	6.3767308	0.665668612	1.45E-06	1.28E-05	7	75181273	75259406	1	FNTB	farnesyltransferase, CAAX box, beta [Source:HGNC Symbol;Acc:HGNC:3785]	protein_coding
ENSOARG00020015961	0.9317504	1.2614228	1.704353	4	1.704353	1.2614228	0.722713453	0.107610314	0.203578831	12	67176945	67184971	-1	PTGS2	prostaglandin-endoperoxide synthase 2 [Source:NCBI gene (formerly Entrezgene);Acc:443460]	protein_coding
ENSOARG00020015998	3.764451	3.930577	4.34648075	4	4.34648075	3.930577	0.426967315	0.056720304	0.123939206	5	6256291	6275640	1	CHERP	calcium homeostasis endoplasmic reticulum protein [Source:HGNC Symbol;Acc:HGNC:16930]	protein_coding
ENSOARG00020016049	0.039746	0.0923078	0.20533075	4	0.20533075	0.0923078	1.427083673	0.075207151	0.154161866	11	39452008	39465734	-1	STAC2	SH3 and cysteine rich domain 2 [Source:HGNC Symbol;Acc:HGNC:23990]	protein_coding
ENSOARG00020016084	0	0.0985256	0.38798675	4	0.38798675	0.0985256	2.224369221	0.306992201	0.451376661	4	115399125	115401634	-1	H2BK1	H2B.K variant histone 1 [Source:HGNC Symbol;Acc:HGNC:53833]	protein_coding
ENSOARG00020016090	34.5413538	35.2008318	35.59563725	4	35.59563725	35.2008318	0.312838324	0.019965411	0.053247562	3	23991574	24022830	1	DDX1	DEAD-box helicase 1 [Source:HGNC Symbol;Acc:HGNC:2734]	protein_coding
ENSOARG00020016096	0.3350042	0.7558156	1.3663955	4	1.3663955	0.7558156	1.140703261	3.02E-05	0.000191302	11	47870900	47923210	-1	SCN4A	sodium voltage-gated channel alpha subunit 4 [Source:HGNC Symbol;Acc:HGNC:10591]	protein_coding
ENSOARG00020016127	2.2965322	2.4065148	2.7598395	4	2.7598395	2.4065148	1.049912907	0.000132471	0.000713181	14	54843478	54877964	1	GRIN2D	glutamate ionotropic receptor NMDA type subunit 2D [Source:HGNC Symbol;Acc:HGNC:4588]	protein_coding
ENSOARG00020016136	1.670949	2.4024494	3.07944375	4	3.07944375	2.4024494	0.6698069	0.001103338	0.004538752	X	132927108	132974490	1	DRP2	dystrophin related protein 2 [Source:HGNC Symbol;Acc:HGNC:3032]	protein_coding
ENSOARG00020016180	10.0943542	10.500759	10.82818025	4	10.82818025	10.500759	0.330393925	0.095446405	0.185509113	5	15491406	15502432	-1	TRIP10	thyroid hormone receptor interactor 10 [Source:HGNC Symbol;Acc:HGNC:12304]	protein_coding
ENSOARG00020016212	0.6885076	0.7981274	1.17927	4	1.17927	0.7981274	1.035347058	0.044655632	0.10222954	24	26733229	26740695	-1			protein_coding
ENSOARG00020016261	4.2800386	4.6583806	5.5806335	4	5.5806335	4.6583806	0.537640158	0.028288023	0.070828143	15	29892576	29998908	-1	NECTIN1	nectin cell adhesion molecule 1 [Source:HGNC Symbol;Acc:HGNC:9706]	protein_coding
ENSOARG00020016275	0.2616546	0.3113368	0.37840575	4	0.37840575	0.3113368	0.59052405	0.518465946	0.656866564	17	21596575	21597300	1			protein_coding
ENSOARG00020016284	6.5044786	6.9257384	7.349089	4	7.349089	6.9257384	0.346015179	0.142924633	0.253058442	21	39783146	39790274	-1	SYVN1	synoviolin 1 [Source:HGNC Symbol;Acc:HGNC:20738]	protein_coding
ENSOARG00020016351	1.0637102	1.2389568	2.040824	4	2.040824	1.2389568	1.009293978	0.00356581	0.01255296	21	25798107	25812753	-1	ROBO4	roundabout guidance receptor 4 [Source:HGNC Symbol;Acc:HGNC:17985]	protein_coding
ENSOARG00020016374	0.191379	0.222242	0.282448	4	0.282448	0.222242	0.598501563	0.339582546	0.486166625	19	50404957	50418324	1	MST1R	macrophage stimulating 1 receptor [Source:HGNC Symbol;Acc:HGNC:7381]	protein_coding
ENSOARG00020016399	1.2205336	1.5229792	2.25405625	4	2.25405625	1.5229792	0.864701091	0.001079556	0.004454659	21	36682503	36749353	1	DAGLA	diacylglycerol lipase alpha [Source:HGNC Symbol;Acc:HGNC:1165]	protein_coding
ENSOARG00020016414	2.6988056	3.1085982	4.6447965	4	4.6447965	3.1085982	0.87184679	0.003348496	0.011882295	5	17757018	17775246	1	ZBTB7A	zinc finger and BTB domain containing 7A [Source:HGNC Symbol;Acc:HGNC:18078]	protein_coding
ENSOARG00020016415	0	0.0038304	0.00646375	4	0.00646375	0.0038304	1.200900058	0.601771117	0.725643445	14	49936093	49949644	1	CYP2S1	cytochrome P450 family 2 subfamily S member 1 [Source:HGNC Symbol;Acc:HGNC:15654]	protein_coding
ENSOARG00020016461	19.4771902	23.1975068	36.1043455	4	36.1043455	23.1975068	0.922929219	1.83E-09	3.19E-08	19	59018946	59037069	1	COPG1	COPI coat complex subunit gamma 1 [Source:HGNC Symbol;Acc:HGNC:2236]	protein_coding
ENSOARG00020016476	0.0083034	0.0222414	0.058951	4	0.058951	0.0222414	1.662052275	0.179983702	0.301576855	3	175485452	175656761	1	RFX4	regulatory factor X4 [Source:HGNC Symbol;Acc:HGNC:9985]	protein_coding
ENSOARG00020016480	3.9288624	4.4990192	6.5697955	4	6.5697955	4.4990192	0.781411106	9.53E-05	0.000535032	17	61301549	61366671	1	TPCN1	two pore segment channel 1 [Source:HGNC Symbol;Acc:HGNC:18182]	protein_coding
ENSOARG00020016491	4.7911576	5.1982592	5.629086	4	5.629086	5.1982592	0.356196546	0.190412085	0.314374957	3	24825842	24928630	-1	CYRIA	CYFIP related Rac1 interactor A [Source:HGNC Symbol;Acc:HGNC:25373]	protein_coding
ENSOARG00020016514	0.377952	0.4426726	0.61874125	4	0.61874125	0.4426726	0.787385176	0.238541927	0.374811461	12	51123872	51127873	-1	TMEM82	transmembrane protein 82 [Source:HGNC Symbol;Acc:HGNC:32350]	protein_coding
ENSOARG00020016527	2.4260816	2.5499302	2.78711375	4	2.78711375	2.5499302	0.595942876	0.112038679	0.20974683	11	24278471	24282144	1	HASPIN	histone H3 associated protein kinase [Source:HGNC Symbol;Acc:HGNC:19682]	protein_coding
ENSOARG00020016601	0.7506924	2.0678058	3.63579575	4	3.63579575	2.0678058	1.09938963	0.013924407	0.039593821	12	51128614	51132982	-1	SLC25A34	solute carrier family 25 member 34 [Source:HGNC Symbol;Acc:HGNC:27653]	protein_coding
ENSOARG00020016607	0.1852906	0.2534794	0.46327575	4	0.46327575	0.2534794	1.161316473	0.271126987	0.410470786	25	7640029	7642498	1			protein_coding
ENSOARG00020016619	3.3164594	3.69144	4.554095	4	4.554095	3.69144	0.607673144	0.01008205	0.030272085	18	21081594	21092832	-1	FES	FES proto-oncogene, tyrosine kinase [Source:HGNC Symbol;Acc:HGNC:3657]	protein_coding
ENSOARG00020016631	1.1319236	1.6225268	2.65518075	4	2.65518075	1.6225268	1.001117608	1.19E-05	8.37E-05	11	39343414	39406956	-1	PLXDC1	plexin domain containing 1 [Source:HGNC Symbol;Acc:HGNC:20945]	protein_coding
ENSOARG00020016682	1.4498434	1.8114802	3.28036225	4	3.28036225	1.8114802	1.308559974	7.62E-09	1.15E-07	12	5929876	6374552	1	KCNT2	potassium sodium-activated channel subfamily T member 2 [Source:HGNC Symbol;Acc:HGNC:18866]	protein_coding
ENSOARG00020016706	5.678062	6.513547	10.314791	4	10.314791	6.513547	0.985070795	1.40E-10	3.14E-09	12	68505166	68691912	1	PTPN14	protein tyrosine phosphatase non-receptor type 14 [Source:HGNC Symbol;Acc:HGNC:9647]	protein_coding
ENSOARG00020016737	28.6370102	40.8605032	49.21833425	4	49.21833425	40.8605032	0.555617915	0.000140699	0.000751845	22	30954602	30982035	1	PDCD4	programmed cell death 4 [Source:HGNC Symbol;Acc:HGNC:8763]	protein_coding
ENSOARG00020016741	14.3869192	18.2031368	22.73130225	4	22.73130225	18.2031368	0.593520965	0.00073541	0.00319259	11	54047133	54094940	-1	SEC14L1	SEC14 like lipid binding 1 [Source:HGNC Symbol;Acc:HGNC:10698]	protein_coding
ENSOARG00020016773	4.2070996	4.9853182	8.110575	4	8.110575	4.9853182	1.249175657	1.29E-18	1.49E-16	4	115711357	116019225	-1	PRKAG2	protein kinase AMP-activated non-catalytic subunit gamma 2 [Source:HGNC Symbol;Acc:HGNC:9386]	protein_coding
ENSOARG00020016784	17.4954956	17.5690382	17.6462715	4	17.6462715	17.5690382	0.33117406	0.041523863	0.096491186	24	26785920	26804385	-1	TAOK2	TAO kinase 2 [Source:HGNC Symbol;Acc:HGNC:16835]	protein_coding
ENSOARG00020016839	11.1864932	12.0617348	13.99785375	4	13.99785375	12.0617348	0.55819655	0.002854185	0.010360499	11	20768131	20783426	-1	GIT1	GIT ArfGAP 1 [Source:HGNC Symbol;Acc:HGNC:4272]	protein_coding
ENSOARG00020016855	11.8559838	13.2094254	15.03574025	4	15.03574025	13.2094254	0.462500415	0.001467337	0.005805975	12	42641402	42761986	-1	UBE4B	ubiquitination factor E4B [Source:HGNC Symbol;Acc:HGNC:12500]	protein_coding
ENSOARG00020016856	3.1122442	3.7252116	4.47688675	4	4.47688675	3.7252116	0.748382234	0.023434288	0.060836638	7	84280180	84293320	-1	PGF	placental growth factor [Source:HGNC Symbol;Acc:HGNC:8893]	protein_coding
ENSOARG00020016870	0.851742	1.13752	1.94560975	4	1.94560975	1.13752	1.108979231	0.001067113	0.004414042	5	17932474	17977343	1	ZFR2	zinc finger RNA binding protein 2 [Source:HGNC Symbol;Acc:HGNC:29189]	protein_coding
ENSOARG00020016887	18.9708656	21.2733008	24.8532825	4	24.8532825	21.2733008	0.525634503	0.000245037	0.001228868	3	25793683	25866147	-1	SMC6	structural maintenance of chromosomes 6 [Source:HGNC Symbol;Acc:HGNC:20466]	protein_coding
ENSOARG00020016892	28.1332596	33.2165652	54.58582875	4	54.58582875	33.2165652	1.017892725	4.41E-13	1.63E-11	7	17542415	17631526	-1	UACA	uveal autoantigen with coiled-coil domains and ankyrin repeats [Source:HGNC Symbol;Acc:HGNC:15947]	protein_coding
ENSOARG00020016924	23.4300916	26.3525604	28.9519805	4	28.9519805	26.3525604	0.42496428	0.007967922	0.024871956	11	39198626	39249647	1	LASP1	LIM and SH3 protein 1 [Source:HGNC Symbol;Acc:HGNC:6513]	protein_coding
ENSOARG00020017011	0.4261398	0.525505	0.6630725	4	0.6630725	0.525505	0.638786974	0.341740221	0.488207784	14	47574016	47583450	1	SPRED3	sprouty related EVH1 domain containing 3 [Source:HGNC Symbol;Acc:HGNC:31041]	protein_coding
ENSOARG00020017020	0.8363058	0.9470118	1.351518	4	1.351518	0.9470118	0.810018206	0.264105629	0.402549312	24	10433864	10436027	-1	SOCS1	suppressor of cytokine signaling 1 [Source:HGNC Symbol;Acc:HGNC:19383]	protein_coding
ENSOARG00020017083	0	0.011259	0.0188295	4	0.0188295	0.011259	0.893984837	0.698402335	0.803558526	24	10455609	10458314	-1			protein_coding
ENSOARG00020017118	0.0680022	0.129693	0.2115005	4	0.2115005	0.129693	1.008565506	0.169488091	0.28766698	19	59228748	59237028	1	GATA2	GATA binding protein 2 [Source:HGNC Symbol;Acc:HGNC:4171]	protein_coding
ENSOARG00020017137	0.0024738	0.0046194	0.00802175	4	0.00802175	0.0046194	1.20878324	0.501133019	0.644126652	3	103802464	103856651	-1	FER1L5	fer-1 like family member 5 [Source:HGNC Symbol;Acc:HGNC:19044]	protein_coding
ENSOARG00020017162	2.14547	2.2107432	2.4958715	4	2.4958715	2.2107432	0.474630381	0.024190702	0.062358255	13	59853680	59902345	1	ANGPT4	angiopoietin 4 [Source:HGNC Symbol;Acc:HGNC:487]	protein_coding
ENSOARG00020017175	0.0026726	0.0055786	0.014649	4	0.014649	0.0055786	1.719382494	0.348760483	0.495168829	2	243958686	243994493	-1	EPHA8	EPH receptor A8 [Source:HGNC Symbol;Acc:HGNC:3391]	protein_coding
ENSOARG00020017222	5.9817956	6.280206	7.18077675	4	7.18077675	6.280206	0.475993388	0.043046345	0.099251055	18	21095327	21110266	-1	FURIN	furin, paired basic amino acid cleaving enzyme [Source:NCBI gene (formerly Entrezgene);Acc:780454]	protein_coding
ENSOARG00020017235	0.0220094	0.1086358	0.56658475	4	0.56658475	0.1086358	2.676168479	2.93E-07	3.05E-06	12	55673883	55733482	1	TNN	tenascin N [Source:HGNC Symbol;Acc:HGNC:22942]	protein_coding
ENSOARG00020017284	0.0796782	0.1041174	0.1201715	4	0.1201715	0.1041174	0.510378612	0.502481188	0.645237807	13	74738502	74773713	1	SLC12A5	solute carrier family 12 member 5 [Source:HGNC Symbol;Acc:HGNC:13818]	protein_coding
ENSOARG00020017286	8.1245314	8.8693424	11.19967925	4	11.19967925	8.8693424	0.613476258	0.001263709	0.005112875	18	62884175	62911498	-1	WARS1	tryptophanyl-tRNA synthetase 1 [Source:HGNC Symbol;Acc:HGNC:12729]	protein_coding
ENSOARG00020017296	0.4001572	1.0958878	3.3356955	4	3.3356955	1.0958878	2.420812031	7.60E-09	1.15E-07	4	11558214	11671817	-1	CALCR	calcitonin receptor [Source:HGNC Symbol;Acc:HGNC:1440]	protein_coding
ENSOARG00020017322	0.3835732	0.7958266	1.199459	4	1.199459	0.7958266	0.88851144	0.0108277	0.032118506	11	24199084	24221147	-1	SHPK	sedoheptulokinase [Source:HGNC Symbol;Acc:HGNC:1492]	protein_coding
ENSOARG00020017348	5.6239192	6.3126116	9.92662825	4	9.92662825	6.3126116	0.963010596	0.00070232	0.00307447	21	47399119	47409071	-1	PGGHG	protein-glucosylgalactosylhydroxylysine glucosidase [Source:HGNC Symbol;Acc:HGNC:26210]	protein_coding
ENSOARG00020017359	3.0344998	3.1617792	3.30912025	4	3.30912025	3.1617792	0.5019883	0.012236435	0.0356184	7	99676638	99749361	1	TDP1	tyrosyl-DNA phosphodiesterase 1 [Source:HGNC Symbol;Acc:HGNC:18884]	protein_coding
ENSOARG00020017362	2.7425534	5.8514588	8.12431175	4	8.12431175	5.8514588	0.77846601	0.0058322	0.019112504	14	55099355	55104694	-1	MAMSTR	MEF2 activating motif and SAP domain containing transcriptional regulator [Source:HGNC Symbol;Acc:HGNC:26689]	protein_coding
ENSOARG00020017366	2.9078292	3.2999142	5.0300605	4	5.0300605	3.2999142	0.897999914	1.43E-07	1.62E-06	20	16459842	16536428	1	BICRAL	BICRA like chromatin remodeling complex associated protein [Source:HGNC Symbol;Acc:HGNC:21111]	protein_coding
ENSOARG00020017369	7.3669608	8.906527	10.36953575	4	10.36953575	8.906527	0.567486686	0.019700089	0.052687793	17	29705694	29725486	1			protein_coding
ENSOARG00020017391	10.5274756	16.2102782	20.388748	4	20.388748	16.2102782	0.522734171	0.011669932	0.034225448	14	42582380	42608199	1	PDCD5	programmed cell death 5 [Source:HGNC Symbol;Acc:HGNC:8764]	protein_coding
ENSOARG00020017402	3.7056636	3.985321	4.90019175	4	4.90019175	3.985321	0.757380655	0.000649535	0.002871174	12	71535660	71589957	-1	RCOR3	REST corepressor 3 [Source:HGNC Symbol;Acc:HGNC:25594]	protein_coding
ENSOARG00020017420	0.4356382	0.5564872	1.0139075	4	1.0139075	0.5564872	1.187947349	0.03648391	0.086821292	21	47410558	47417938	-1	NLRP6	NLR family pyrin domain containing 6 [Source:HGNC Symbol;Acc:HGNC:22944]	protein_coding
ENSOARG00020017425	2.5801202	2.6987728	2.98321625	4	2.98321625	2.6987728	0.413911767	0.059605116	0.128736573	X	30004076	30061323	-1	TAB3	TGF-beta activated kinase 1 (MAP3K7) binding protein 3 [Source:HGNC Symbol;Acc:HGNC:30681]	protein_coding
ENSOARG00020017458	0.8549622	1.9787676	3.1304615	4	3.1304615	1.9787676	0.951354311	4.55E-05	0.000276727	17	3183661	3527313	1	DCHS2	dachsous cadherin-related 2 [Source:HGNC Symbol;Acc:HGNC:23111]	protein_coding
ENSOARG00020017490	0	0.0012738	0.00624825	4	0.00624825	0.0012738	1.986931683	0.336643807	0.483218794	1	28535917	28546703	-1	LDLRAD1	low density lipoprotein receptor class A domain containing 1 [Source:HGNC Symbol;Acc:HGNC:32069]	protein_coding
ENSOARG00020017556	0.6332638	0.954828	1.67363175	4	1.67363175	0.954828	1.113312988	0.000139109	0.000744838	18	63063383	63108851	-1	BEGAIN	brain enriched guanylate kinase associated [Source:NCBI gene (formerly Entrezgene);Acc:443287]	protein_coding
ENSOARG00020017561	1.6261302	2.1497876	4.6935505	4	4.6935505	2.1497876	1.90806533	8.27E-11	1.96E-09	1	106437160	106473413	-1	MEF2D	myocyte enhancer factor 2D [Source:HGNC Symbol;Acc:HGNC:6997]	protein_coding
ENSOARG00020017564	3.1288776	3.7131836	4.07967775	4	4.07967775	3.7131836	0.421223148	0.060994008	0.131190153	14	55105489	55119151	-1	RASIP1	Ras interacting protein 1 [Source:HGNC Symbol;Acc:HGNC:24716]	protein_coding
ENSOARG00020017566	6.114876	7.0331886	8.56719375	4	8.56719375	7.0331886	0.543087395	0.000484025	0.002225966	17	29771317	29896296	-1	LARP1B	La ribonucleoprotein 1B [Source:HGNC Symbol;Acc:HGNC:24704]	protein_coding
ENSOARG00020017598	2.5175394	5.0791988	7.27483825	4	7.27483825	5.0791988	0.79913507	8.40E-05	0.000478803	1	255348396	255395654	1	KY	kyphoscoliosis peptidase [Source:HGNC Symbol;Acc:HGNC:26576]	protein_coding
ENSOARG00020017613	0.0285646	0.0894432	0.128839	4	0.128839	0.0894432	0.848364109	0.345792404	0.491800085	5	41582134	41589333	-1	ADAMTSL5	ADAMTS like 5 [Source:HGNC Symbol;Acc:HGNC:27912]	protein_coding
ENSOARG00020017636	4.3465668	4.6429728	6.011445	4	6.011445	4.6429728	0.769007171	5.07E-06	3.93E-05	18	21299252	21395771	-1	CRTC3	CREB regulated transcription coactivator 3 [Source:HGNC Symbol;Acc:HGNC:26148]	protein_coding
ENSOARG00020017653	2.5887024	3.0320196	3.9014185	4	3.9014185	3.0320196	0.654630194	0.001033408	0.004296973	21	47447364	47471988	1	SIRT3	sirtuin 3 [Source:HGNC Symbol;Acc:HGNC:14931]	protein_coding
ENSOARG00020017657	861.3914062	1208.534143	1589.805451	4	1589.805451	1208.534143	0.676659096	0.000130799	0.000705868	4	12552111	12589620	1	COL1A2	collagen type I alpha 2 chain [Source:HGNC Symbol;Acc:HGNC:2198]	protein_coding
ENSOARG00020017722	5.2424446	5.9822438	7.78722575	4	7.78722575	5.9822438	0.668506683	6.46E-05	0.000377492	22	18501071	18536582	-1	MMS19	MMS19 homolog, cytosolic iron-sulfur assembly component [Source:HGNC Symbol;Acc:HGNC:13824]	protein_coding
ENSOARG00020017775	11.5567178	14.3638658	18.53236075	4	18.53236075	14.3638658	0.54183158	0.04597943	0.104618887	8	10751426	10925978	-1	SNAP91	synaptosome associated protein 91 [Source:HGNC Symbol;Acc:HGNC:14986]	protein_coding
ENSOARG00020017786	21.0284114	28.379005	38.7141495	4	38.7141495	28.379005	0.732921514	1.58E-06	1.38E-05	2	244596113	244707154	1	HSPG2	heparan sulfate proteoglycan 2 [Source:HGNC Symbol;Acc:HGNC:5273]	protein_coding
ENSOARG00020017800	15.0412874	24.3654856	43.36480375	4	43.36480375	24.3654856	1.348631317	2.69E-16	1.93E-14	7	17903502	18618620	1	THSD4	thrombospondin type 1 domain containing 4 [Source:HGNC Symbol;Acc:HGNC:25835]	protein_coding
ENSOARG00020017812	22.3201488	23.3830746	27.3085085	4	27.3085085	23.3830746	0.702792741	6.08E-06	4.59E-05	11	47760767	47795454	1	DDX42	DEAD-box helicase 42 [Source:HGNC Symbol;Acc:HGNC:18676]	protein_coding
ENSOARG00020017836	0.0096356	0.0213252	0.030658	4	0.030658	0.0213252	0.876966155	0.635613965	0.753409901	20	7866459	7871541	1			protein_coding
ENSOARG00020017838	3.4982402	4.306709	5.48604	4	5.48604	4.306709	0.629908566	0.110101111	0.207058998	5	6465237	6467708	-1	KLF2	KLF transcription factor 2 [Source:HGNC Symbol;Acc:HGNC:6347]	protein_coding
ENSOARG00020017842	1.2986776	1.5072474	2.63334925	4	2.63334925	1.5072474	1.091133369	0.000691245	0.003031453	14	50045807	50062274	-1	TGFB1	transforming growth factor beta 1 [Source:HGNC Symbol;Acc:HGNC:11766]	protein_coding
ENSOARG00020017881	28.0225686	30.8449224	32.7780875	4	32.7780875	30.8449224	0.368623332	0.018963506	0.051149977	14	1428310	1545804	-1	GLG1	golgi glycoprotein 1 [Source:HGNC Symbol;Acc:HGNC:4316]	protein_coding
ENSOARG00020017885	0.1372846	0.16076	0.2096795	4	0.2096795	0.16076	0.563111508	0.12649853	0.229880952	24	19219675	19457565	-1	DNAH3	dynein axonemal heavy chain 3 [Source:HGNC Symbol;Acc:HGNC:2949]	protein_coding
ENSOARG00020017909	24.4366734	26.115547	29.18373675	4	29.18373675	26.115547	0.548925193	3.19E-05	0.000200746	22	15088248	15416671	1	PLCE1	phospholipase C epsilon 1 [Source:HGNC Symbol;Acc:HGNC:17175]	protein_coding
ENSOARG00020017927	8.2026486	11.3301604	19.61528325	4	19.61528325	11.3301604	1.248095057	3.06E-09	5.04E-08	6	100964903	101541367	1	ARHGAP24	Rho GTPase activating protein 24 [Source:HGNC Symbol;Acc:HGNC:25361]	protein_coding
ENSOARG00020017936	3.2786104	3.9314058	4.89683925	4	4.89683925	3.9314058	0.693050806	1.57E-05	0.000107066	16	4012701	4142638	-1	STK10	serine/threonine kinase 10 [Source:HGNC Symbol;Acc:HGNC:11388]	protein_coding
ENSOARG00020017959	1.7144562	1.9448262	2.4672215	4	2.4672215	1.9448262	0.648455937	0.001885594	0.007231351	20	7890222	7957411	1	ITPR3	inositol 1,4,5-trisphosphate receptor type 3 [Source:HGNC Symbol;Acc:HGNC:6182]	protein_coding
ENSOARG00020017977	6.8800114	7.372026	8.093606	4	8.093606	7.372026	0.41006674	0.234213185	0.369221359	24	33068605	33117452	1		cytosolic arginine sensor for mTORC1 subunit 2 [Source:HGNC Symbol;Acc:HGNC:37073]	protein_coding
ENSOARG00020018100	1.136456	1.1723962	1.220845	4	1.220845	1.1723962	0.375002092	0.348380355	0.49474196	5	48326210	48328235	-1	MZB1	marginal zone B and B1 cell specific protein [Source:HGNC Symbol;Acc:HGNC:30125]	protein_coding
ENSOARG00020018123	10.850518	16.9001486	34.09210775	4	34.09210775	16.9001486	1.299592248	1.02E-13	4.38E-12	21	40160333	40180417	-1	LTBP3	latent transforming growth factor beta binding protein 3 [Source:HGNC Symbol;Acc:HGNC:6716]	protein_coding
ENSOARG00020018143	3.6341246	3.834714	4.181579	4	4.181579	3.834714	1.067419179	0.000198996	0.001021565	17	29963237	30003562	1	MFSD8	major facilitator superfamily domain containing 8 [Source:HGNC Symbol;Acc:HGNC:28486]	protein_coding
ENSOARG00020018146	0.0707432	0.1008742	0.17935325	4	0.17935325	0.1008742	1.219218361	0.376044646	0.523363127	2	238582662	238589321	-1	RAB42	RAB42, member RAS oncogene family [Source:HGNC Symbol;Acc:HGNC:28702]	protein_coding
ENSOARG00020018163	0.393486	0.4855762	0.64146475	4	0.64146475	0.4855762	1.191506841	0.022059097	0.057796816	14	45540710	45642926	-1			protein_coding
ENSOARG00020018187	0.7931386	0.9117662	1.093992	4	1.093992	0.9117662	0.569257267	0.466996526	0.611357572	15	43040467	43041900	1			protein_coding
ENSOARG00020018235	3.7148466	12.3357666	25.73449925	4	25.73449925	12.3357666	1.34241449	1.19E-14	6.32E-13	6	115300972	115330301	1	HTRA3	HtrA serine peptidase 3 [Source:HGNC Symbol;Acc:HGNC:30406]	protein_coding
ENSOARG00020018247	11.883667	13.4980234	21.356266	4	21.356266	13.4980234	0.945034972	1.25E-08	1.81E-07	3	28064394	28088628	-1	SDC1	syndecan 1 [Source:HGNC Symbol;Acc:HGNC:10658]	protein_coding
ENSOARG00020018270	2.2768812	2.8411124	3.436394	4	3.436394	2.8411124	1.189846683	9.90E-05	0.000553522	1	271789444	271804819	1	ETS2	ETS proto-oncogene 2, transcription factor [Source:HGNC Symbol;Acc:HGNC:3489]	protein_coding
ENSOARG00020018291	0.3636274	0.8223904	1.72883625	4	1.72883625	0.8223904	1.335120506	0.000320186	0.001553195	19	12942216	13160315	1	MYRIP	myosin VIIA and Rab interacting protein [Source:HGNC Symbol;Acc:HGNC:19156]	protein_coding
ENSOARG00020018307	4.0646912	4.6394262	5.32660375	4	5.32660375	4.6394262	0.519220216	0.032171488	0.078468684	5	48382537	48394257	-1			protein_coding
ENSOARG00020018311	2.0925934	2.176412	2.3043625	4	2.3043625	2.176412	0.678115782	0.162842398	0.278593178	24	1087516	1093172	1			protein_coding
ENSOARG00020018318	9.3073368	12.3239088	22.7116495	4	22.7116495	12.3239088	1.168841712	7.35E-11	1.75E-09	11	20378907	20480171	-1	MYO18A	myosin XVIIIA [Source:HGNC Symbol;Acc:HGNC:31104]	protein_coding
ENSOARG00020018324	6.9654858	7.655732	11.43719275	4	11.43719275	7.655732	0.834408613	1.05E-06	9.69E-06	11	47709856	47737049	-1	STRADA	STE20 related adaptor alpha [Source:HGNC Symbol;Acc:HGNC:30172]	protein_coding
ENSOARG00020018332	0.479926	0.7341426	1.234885	4	1.234885	0.7341426	1.044498035	0.00135502	0.005424728	14	1606939	1631809	-1	MLKL	mixed lineage kinase domain like pseudokinase [Source:HGNC Symbol;Acc:HGNC:26617]	protein_coding
ENSOARG00020018342	5.099814	6.7198078	8.3086355	4	8.3086355	6.7198078	0.717398928	8.26E-05	0.000472319	X	134153652	134185255	-1	SRPX2	sushi repeat containing protein X-linked 2 [Source:HGNC Symbol;Acc:HGNC:30668]	protein_coding
ENSOARG00020018366	0	0.009	0.016915	4	0.016915	0.009	1.297475299	0.576357761	0.7048692	2	144439534	144468679	-1			protein_coding
ENSOARG00020018372	0.0684002	0.0975578	0.12960125	4	0.12960125	0.0975578	0.679486367	0.578472686	0.706642142	7	84807222	84829342	1	BATF	basic leucine zipper ATF-like transcription factor [Source:HGNC Symbol;Acc:HGNC:958]	protein_coding
ENSOARG00020018378	7.051378	8.2564462	9.56886025	4	9.56886025	8.2564462	0.475181829	0.04115047	0.095814261	6	115364669	115416496	-1	ACOX3	acyl-CoA oxidase 3, pristanoyl [Source:HGNC Symbol;Acc:HGNC:121]	protein_coding
ENSOARG00020018385	30.6274442	37.1723666	53.75160025	4	53.75160025	37.1723666	0.827646299	3.15E-08	4.16E-07	13	33946411	34060232	-1	SVIL	supervillin [Source:HGNC Symbol;Acc:HGNC:11480]	protein_coding
ENSOARG00020018388	9.5965052	10.1806672	11.1183605	4	11.1183605	10.1806672	0.41733102	0.088363878	0.174688661	24	36540043	36545608	-1	MEPCE	methylphosphate capping enzyme [Source:HGNC Symbol;Acc:HGNC:20247]	protein_coding
ENSOARG00020018390	0.0966524	0.1519358	0.22632075	4	0.22632075	0.1519358	0.856220811	0.232051108	0.36656505	24	33222191	33237325	-1	NCF1	neutrophil cytosolic factor 1 [Source:HGNC Symbol;Acc:HGNC:7660]	protein_coding
ENSOARG00020018402	284.4880706	350.811139	467.4681473	4	467.4681473	350.811139	0.693358623	3.92E-05	0.000242235	21	37038773	37044922	-1	FTH1	ferritin heavy chain 1 [Source:NCBI gene (formerly Entrezgene);Acc:443355]	protein_coding
ENSOARG00020018407	0.0272992	0.0404522	0.05912975	4	0.05912975	0.0404522	0.826914885	0.489495316	0.632607744	14	1636024	1690726	-1	FA2H	fatty acid 2-hydroxylase [Source:HGNC Symbol;Acc:HGNC:21197]	protein_coding
ENSOARG00020018437	7.6830552	7.8886888	8.9516005	4	8.9516005	7.8886888	0.406273814	0.027959026	0.070117197	5	63268758	63495740	1	GALNT10	polypeptide N-acetylgalactosaminyltransferase 10 [Source:HGNC Symbol;Acc:HGNC:19873]	protein_coding
ENSOARG00020018439	0.9049202	0.9341572	1.06829775	4	1.06829775	0.9341572	0.558753727	0.210903083	0.340669951	12	43595187	43620149	1	GPR157	G protein-coupled receptor 157 [Source:HGNC Symbol;Acc:HGNC:23687]	protein_coding
ENSOARG00020018440	25.4428542	28.31363	35.63293175	4	35.63293175	28.31363	0.620207602	9.51E-05	0.00053435	21	43278973	43291647	1	CCND1	cyclin D1 [Source:HGNC Symbol;Acc:HGNC:1582]	protein_coding
ENSOARG00020018526	6.900282	7.9039146	11.6317695	4	11.6317695	7.9039146	0.847195921	6.74E-07	6.48E-06	5	6651778	6672343	-1	RAB8A	RAB8A, member RAS onco family [Source:NCBI gene (formerly Entrezgene);Acc:100302063]	protein_coding
ENSOARG00020018550	0.034689	0.2035938	0.67269475	4	0.67269475	0.2035938	1.35656802	0.013577479	0.038802294	20	7996832	8021130	-1	IP6K3	inositol hexakisphosphate kinase 3 [Source:HGNC Symbol;Acc:HGNC:17269]	protein_coding
ENSOARG00020018557	0.2942138	0.3932984	0.4547985	4	0.4547985	0.3932984	0.618827499	0.454440615	0.599585512	18	21628182	21632062	-1	NMB	neuromedin B [Source:HGNC Symbol;Acc:HGNC:7842]	protein_coding
ENSOARG00020018561	5.5614274	5.7528074	6.04301975	4	6.04301975	5.7528074	0.338234942	0.092443534	0.181143158	11	14776811	14815288	-1	LIG3	DNA ligase 3 [Source:HGNC Symbol;Acc:HGNC:6600]	protein_coding
ENSOARG00020018586	3.9223564	4.6100962	7.832957	4	7.832957	4.6100962	1.054832606	1.77E-08	2.48E-07	21	37158149	37189457	1	INCENP	inner centromere protein [Source:HGNC Symbol;Acc:HGNC:6058]	protein_coding
ENSOARG00020018623	8.6166704	8.7531298	8.87327325	4	8.87327325	8.7531298	0.390693334	0.019971562	0.053247562	12	11234943	11321682	-1	CDC73	cell division cycle 73 [Source:HGNC Symbol;Acc:HGNC:16783]	protein_coding
ENSOARG00020018641	20.7979398	21.5715156	24.95153	4	24.95153	21.5715156	0.466710626	0.000847869	0.003613603	2	244750204	244824703	1	USP48	ubiquitin specific peptidase 48 [Source:HGNC Symbol;Acc:HGNC:18533]	protein_coding
ENSOARG00020018642	12.3555682	12.8300856	14.68659075	4	14.68659075	12.8300856	0.479935062	0.002757273	0.010065447	20	16625313	16648019	1	PPP2R5D	protein phosphatase 2 regulatory subunit B'delta [Source:HGNC Symbol;Acc:HGNC:9312]	protein_coding
ENSOARG00020018644	7.742571	7.999749	8.8952445	4	8.8952445	7.999749	0.419052571	0.044651226	0.10222954	2	203942100	203966031	-1	TMEM237	transmembrane protein 237 [Source:HGNC Symbol;Acc:HGNC:14432]	protein_coding
ENSOARG00020018647	0.639216	1.0697462	1.67633775	4	1.67633775	1.0697462	0.877630194	0.077547224	0.157729466	19	13239107	13272524	1	ENTPD3	ectonucleoside triphosphate diphosphohydrolase 3 [Source:HGNC Symbol;Acc:HGNC:3365]	protein_coding
ENSOARG00020018656	4.148504	5.0419778	6.68019825	4	6.68019825	5.0419778	0.874712959	5.19E-06	4.00E-05	19	44104873	44418730	1	ARHGEF3	Rho guanine nucleotide exchange factor 3 [Source:HGNC Symbol;Acc:HGNC:683]	protein_coding
ENSOARG00020018676	3.3952448	3.4695566	3.756317	4	3.756317	3.4695566	0.67835159	0.053702942	0.118468716	8	12188831	12201148	-1	CENPW	centromere protein W [Source:HGNC Symbol;Acc:HGNC:21488]	protein_coding
ENSOARG00020018704	2.0251348	2.5370022	3.512431	4	3.512431	2.5370022	0.754216154	0.000239596	0.001203846	15	43205922	43276119	1	SCUBE2	signal peptide, CUB domain and EGF like domain containing 2 [Source:HGNC Symbol;Acc:HGNC:30425]	protein_coding
ENSOARG00020018708	2.634004	3.3070642	4.609066	4	4.609066	3.3070642	0.773292381	0.000156481	0.000824851	5	2909834	2938476	1	WNT9A	Wnt family member 9A [Source:HGNC Symbol;Acc:HGNC:12778]	protein_coding
ENSOARG00020018721	0.0471848	0.0555138	0.06437075	4	0.06437075	0.0555138	0.496169501	0.715217795	0.815736739	24	19532743	19544224	1	ANKS4B	ankyrin repeat and sterile alpha motif domain containing 4B [Source:HGNC Symbol;Acc:HGNC:26795]	protein_coding
ENSOARG00020018731	56.1345176	61.6844696	87.28641525	4	87.28641525	61.6844696	0.809932355	2.29E-08	3.12E-07	1	13798752	14124973	1	MACF1	microtubule actin crosslinking factor 1 [Source:HGNC Symbol;Acc:HGNC:13664]	protein_coding
ENSOARG00020018738	35.250022	41.4433478	52.1072845	4	52.1072845	41.4433478	0.614868675	0.01424026	0.040313944	1	101997411	102004301	-1	S100A11	S100 calcium binding protein A11 [Source:HGNC Symbol;Acc:HGNC:10488]	protein_coding
ENSOARG00020018756	26.8823758	27.2590444	28.677696	4	28.677696	27.2590444	0.370101091	0.005008027	0.016812855	12	28448321	28486350	-1	ACBD3	acyl-CoA binding domain containing 3 [Source:HGNC Symbol;Acc:HGNC:15453]	protein_coding
ENSOARG00020018772	0.8303858	1.3148588	2.709069	4	2.709069	1.3148588	1.309408525	5.22E-06	4.02E-05	6	115505549	115527876	1	CPZ	carboxypeptidase Z [Source:HGNC Symbol;Acc:HGNC:2333]	protein_coding
ENSOARG00020018788	0.9781554	1.2636256	1.90409025	4	1.90409025	1.2636256	1.060645212	0.032654094	0.079376268	14	34362065	34368438	-1	TRADD	TNFRSF1A associated via death domain [Source:HGNC Symbol;Acc:HGNC:12030]	protein_coding
ENSOARG00020018796	2.6252656	3.100906	4.73585925	4	4.73585925	3.100906	0.90151696	3.49E-05	0.000218014	1	106500376	106540896	-1	IQGAP3	IQ motif containing GTPase activating protein 3 [Source:HGNC Symbol;Acc:HGNC:20669]	protein_coding
ENSOARG00020018825	0.1761432	0.4548332	0.6338255	4	0.6338255	0.4548332	0.789795262	0.275357832	0.415360865	14	34366243	34371849	1	FBXL8	F-box and leucine rich repeat protein 8 [Source:HGNC Symbol;Acc:HGNC:17875]	protein_coding
ENSOARG00020018830	20.7571164	21.5338862	24.497962	4	24.497962	21.5338862	0.490808793	0.002293524	0.00857136	2	66323985	66428766	-1			protein_coding
ENSOARG00020018833	3.6808706	6.3741934	12.41134825	4	12.41134825	6.3741934	1.220299662	8.81E-16	5.57E-14	1	272633628	272812376	-1	COL6A6	collagen type VI alpha 6 chain [Source:HGNC Symbol;Acc:HGNC:27023]	protein_coding
ENSOARG00020018861	0.812559	0.8880054	1.30284025	4	1.30284025	0.8880054	0.81281289	0.001490288	0.005880544	5	48691032	48918763	-1	NRG2	neuregulin 2 [Source:HGNC Symbol;Acc:HGNC:7998]	protein_coding
ENSOARG00020018894	0.1995634	0.508461	0.73100925	4	0.73100925	0.508461	0.813713534	0.288120863	0.430790598	14	56539430	56541783	1	CLEC11A	C-type lectin domain containing 11A [Source:HGNC Symbol;Acc:HGNC:10576]	protein_coding
ENSOARG00020018901	4.4428272	4.9459972	5.55636675	4	5.55636675	4.9459972	0.463893761	0.032509919	0.079118484	X	79898680	79922274	-1	IKBKG	inhibitor of nuclear factor kappa B kinase regulatory subunit gamma [Source:HGNC Symbol;Acc:HGNC:5961]	protein_coding
ENSOARG00020018971	1.7919428	2.8367546	5.37192275	4	5.37192275	2.8367546	1.192830398	6.63E-10	1.29E-08	23	41573978	41742730	1	MTCL1	microtubule crosslinking factor 1 [Source:HGNC Symbol;Acc:HGNC:29121]	protein_coding
ENSOARG00020019009	2.0168216	2.5666358	2.96528025	4	2.96528025	2.5666358	0.415899868	0.073725481	0.151780307	18	21974148	22119374	1	PDE8A	phosphodiesterase 8A [Source:HGNC Symbol;Acc:HGNC:8793]	protein_coding
ENSOARG00020019053	0.7596356	1.1103598	1.768619	4	1.768619	1.1103598	0.962410596	0.073434857	0.151393022	5	18169876	18175497	-1			protein_coding
ENSOARG00020019064	2.2834134	3.524555	4.8554395	4	4.8554395	3.524555	0.739071254	0.099528193	0.191825443	25	27125345	27154568	-1	VSIR	V-set immunoregulatory receptor [Source:HGNC Symbol;Acc:HGNC:30085]	protein_coding
ENSOARG00020019079	0.085524	0.7382422	2.61610275	4	2.61610275	0.7382422	2.133691178	4.00E-13	1.50E-11	22	33600390	33683869	-1	NRAP	nebulin related anchoring protein [Source:HGNC Symbol;Acc:HGNC:7988]	protein_coding
ENSOARG00020019118	11.1158794	12.5995594	18.7757415	4	18.7757415	12.5995594	0.761632704	2.40E-05	0.000156294	X	137528914	138506392	-1	DIAPH2	diaphanous related formin 2 [Source:HGNC Symbol;Acc:HGNC:2877]	protein_coding
ENSOARG00020019160	0.2459428	0.4160374	0.75798025	4	0.75798025	0.4160374	1.082975043	0.007462399	0.023491664	7	77474915	77531348	1	PLEKHH1	pleckstrin homology, MyTH4 and FERM domain containing H1 [Source:HGNC Symbol;Acc:HGNC:17733]	protein_coding
ENSOARG00020019180	8.509035	12.155708	19.59603875	4	19.59603875	12.155708	0.956808883	1.65E-06	1.44E-05	21	40201973	40218158	1	EHBP1L1	EH domain binding protein 1 like 1 [Source:HGNC Symbol;Acc:HGNC:30682]	protein_coding
ENSOARG00020019197	0.0668706	0.1005258	0.23513925	4	0.23513925	0.1005258	1.373401106	0.106651583	0.202277339	5	15857836	15867883	1	DENND1C	DENN domain containing 1C [Source:HGNC Symbol;Acc:HGNC:26225]	protein_coding
ENSOARG00020019203	35.5311378	38.6396156	50.228141	4	50.228141	38.6396156	0.697836564	3.09E-05	0.000194841	6	46220462	46456152	1	RBPJ	recombination signal binding protein for immunoglobulin kappa J region [Source:HGNC Symbol;Acc:HGNC:5724]	protein_coding
ENSOARG00020019208	3.295892	4.1388942	6.158025	4	6.158025	4.1388942	0.872279687	1.22E-05	8.54E-05	19	50528096	50556624	-1	RNF123	ring finger protein 123 [Source:HGNC Symbol;Acc:HGNC:21148]	protein_coding
ENSOARG00020019247	86.163202	111.2951782	126.87895	4	126.87895	111.2951782	0.483201324	0.002225806	0.008353931	25	8683814	8760616	1	ACTN2	actinin alpha 2 [Source:HGNC Symbol;Acc:HGNC:164]	protein_coding
ENSOARG00020019275	15.1636048	16.5311276	21.53938725	4	21.53938725	16.5311276	0.66784247	5.06E-05	0.000304327	17	61898763	61966395	-1	PTPN11	protein tyrosine phosphatase non-receptor type 11 [Source:HGNC Symbol;Acc:HGNC:9644]	protein_coding
ENSOARG00020019293	0.0784548	0.100181	0.123722	4	0.123722	0.100181	0.665621335	0.603557524	0.727275329	19	60341296	60347942	-1	CHST13	carbohydrate sulfotransferase 13 [Source:HGNC Symbol;Acc:HGNC:21755]	protein_coding
ENSOARG00020019296	0.1297388	0.277119	0.4041625	4	0.4041625	0.277119	0.51912041	0.3088836	0.453516813	11	9015668	9082750	-1	RNF43	ring finger protein 43 [Source:HGNC Symbol;Acc:HGNC:18505]	protein_coding
ENSOARG00020019347	6.1796652	6.6345932	7.90719975	4	7.90719975	6.6345932	0.558766383	8.66E-05	0.000491871	12	57427308	57785623	-1	ASTN1	astrotactin 1 [Source:HGNC Symbol;Acc:HGNC:773]	protein_coding
ENSOARG00020019350	0.569433	0.9228212	1.99955175	4	1.99955175	0.9228212	1.434529153	0.002681307	0.009830407	20	8656216	8721593	1	PACSIN1	protein kinase C and casein kinase substrate in neurons 1 [Source:HGNC Symbol;Acc:HGNC:8570]	protein_coding
ENSOARG00020019366	12.1957086	15.7817294	22.9260855	4	22.9260855	15.7817294	1.029889585	5.68E-08	7.03E-07	17	69860334	69882958	1	SMTN	smoothelin [Source:HGNC Symbol;Acc:HGNC:11126]	protein_coding
ENSOARG00020019377	1.011524	1.2918496	2.308829	4	2.308829	1.2918496	1.14978639	0.000111819	0.000615122	18	22166099	22276248	-1	CPEB1	cytoplasmic polyadenylation element binding protein 1 [Source:HGNC Symbol;Acc:HGNC:21744]	protein_coding
ENSOARG00020019385	2.8003672	6.382752	10.73382625	4	10.73382625	6.382752	1.02865304	2.34E-05	0.000152867	7	4849945	4919708	1	LVRN	laeverin [Source:HGNC Symbol;Acc:HGNC:26904]	protein_coding
ENSOARG00020019406	7.4405816	9.5449832	18.13353875	4	18.13353875	9.5449832	1.216043181	3.36E-15	1.95E-13	5	18238579	18339583	-1	NFIC	nuclear factor I C [Source:HGNC Symbol;Acc:HGNC:7786]	protein_coding
ENSOARG00020019418	0.4112398	0.6574184	1.006791	4	1.006791	0.6574184	0.694213479	0.041980784	0.097359136	12	28837590	28913353	1	STUM	stum, mechanosensory transduction mediator homolog [Source:HGNC Symbol;Acc:HGNC:30491]	protein_coding
ENSOARG00020019445	17.144032	17.7726536	20.45492525	4	20.45492525	17.7726536	0.489166279	0.000484705	0.002228544	5	63661266	63805467	1	LARP1	La ribonucleoprotein 1, translational regulator [Source:HGNC Symbol;Acc:HGNC:29531]	protein_coding
ENSOARG00020019460	3.2705274	3.9504624	6.0284685	4	6.0284685	3.9504624	0.896876261	0.004102831	0.014179215	X	56230716	56235346	1	PCSK1N	proprotein convertase subtilisin/kexin type 1 inhibitor [Source:HGNC Symbol;Acc:HGNC:17301]	protein_coding
ENSOARG00020019462	2.7827524	3.3161384	3.77712825	4	3.77712825	3.3161384	0.475482599	0.107286234	0.203109752	18	66895159	66922941	1	INF2	inverted formin 2 [Source:HGNC Symbol;Acc:HGNC:23791]	protein_coding
ENSOARG00020019465	9.5103612	10.111279	13.266028	4	13.266028	10.111279	0.679255924	9.94E-05	0.000555665	12	28921863	29027143	-1	ITPKB	inositol-trisphosphate 3-kinase B [Source:HGNC Symbol;Acc:HGNC:6179]	protein_coding
ENSOARG00020019478	0.8649964	1.1566468	1.74217075	4	1.74217075	1.1566468	0.880764926	0.213855761	0.344218753	X	140848987	140891671	-1	FAM133A	family with sequence similarity 133 member A [Source:HGNC Symbol;Acc:HGNC:26748]	protein_coding
ENSOARG00020019487	4.6222754	6.5685522	8.4206935	4	8.4206935	6.5685522	0.625430887	0.00041502	0.001950899	11	28857730	29056265	-1	GAS7	growth arrest specific 7 [Source:HGNC Symbol;Acc:HGNC:4169]	protein_coding
ENSOARG00020019491	0.7716084	1.0742214	1.3053755	4	1.3053755	1.0742214	0.577286804	0.363704197	0.510563708	21	37493617	37495683	1	ROM1	retinal outer segment membrane protein 1 [Source:HGNC Symbol;Acc:HGNC:10254]	protein_coding
ENSOARG00020019493	0.2267832	0.253886	0.27272875	4	0.27272875	0.253886	0.393660596	0.691947716	0.798888201	X	56236277	56239732	-1	ERAS	ES cell expressed Ras [Source:HGNC Symbol;Acc:HGNC:5174]	protein_coding
ENSOARG00020019527	0.4916318	1.2174238	4.687985	4	4.687985	1.2174238	2.243332703	1.59E-11	4.29E-10	5	3602782	3609754	-1	CILP2	cartilage intermediate layer protein 2 [Source:HGNC Symbol;Acc:HGNC:24213]	protein_coding
ENSOARG00020019550	0.0124928	0.0201458	0.02724675	4	0.02724675	0.0201458	0.681867675	0.674158639	0.785010556	7	101141280	101172071	1	TRIM69	tripartite motif containing 69 [Source:HGNC Symbol;Acc:HGNC:17857]	protein_coding
ENSOARG00020019554	5.921455	6.2504256	7.293236	4	7.293236	6.2504256	0.664704196	0.002060767	0.007809838	15	72889149	72930445	1	ALKBH3	alkB homolog 3, alpha-ketoglutarate dependent dioxygenase [Source:HGNC Symbol;Acc:HGNC:30141]	protein_coding
ENSOARG00020019563	0.90687	1.2666866	2.44773175	4	2.44773175	1.2666866	-0.031593514	0.942923719	0.968587214	3	134965037	134987298	1			protein_coding
ENSOARG00020019567	3.615964	5.6780512	6.91046775	4	6.91046775	5.6780512	0.560638635	0.001082747	0.004465853	1	273495749	273561293	-1	COLQ	collagen like tail subunit of asymmetric acetylcholinesterase [Source:HGNC Symbol;Acc:HGNC:2226]	protein_coding
ENSOARG00020019591	0.420948	0.5296452	0.745645	4	0.745645	0.5296452	0.824607964	0.023720666	0.061409364	18	56133262	56199791	-1			protein_coding
ENSOARG00020019604	0.01579	0.1537186	0.28947025	4	0.28947025	0.1537186	1.343382953	0.142532292	0.252483458	1	54488786	54799266	1	GIPC2	GIPC PDZ domain containing family member 2 [Source:HGNC Symbol;Acc:HGNC:18177]	protein_coding
ENSOARG00020019624	0.6408734	0.9029248	1.97789775	4	1.97789775	0.9029248	1.41933586	1.93E-11	5.14E-10	2	67300274	67371859	-1	ENTREP1	endosomal transmembrane epsin interactor 1 [Source:HGNC Symbol;Acc:HGNC:24820]	protein_coding
ENSOARG00020019639	0.7143136	1.0753148	1.887743	4	1.887743	1.0753148	1.329587508	1.88E-05	0.000125517	3	134992021	135038236	1	POU6F1	POU class 6 homeobox 1 [Source:HGNC Symbol;Acc:HGNC:9224]	protein_coding
ENSOARG00020019645	0.0037666	0.0157484	0.056331	4	0.056331	0.0157484	2.093443952	0.084151185	0.168302371	8	58194853	58220435	-1	VNN2	vanin 2 [Source:HGNC Symbol;Acc:HGNC:12706]	protein_coding
ENSOARG00020019653	0.2907434	0.3943122	0.59945175	4	0.59945175	0.3943122	0.899494693	0.003443119	0.012167207	12	58741764	58805011	-1	SEC16B	SEC16 homolog B, endoplasmic reticulum export factor [Source:HGNC Symbol;Acc:HGNC:30301]	protein_coding
ENSOARG00020019688	3.5592652	4.7060796	7.42603675	4	7.42603675	4.7060796	0.925934893	4.32E-08	5.47E-07	23	20684850	21213978	-1	FHOD3	formin homology 2 domain containing 3 [Source:HGNC Symbol;Acc:HGNC:26178]	protein_coding
ENSOARG00020019724	0.3714134	0.4142438	0.58822	4	0.58822	0.4142438	0.759666933	0.11257067	0.210561077	11	8968116	8991055	-1	TSPOAP1	TSPO associated protein 1 [Source:HGNC Symbol;Acc:HGNC:16831]	protein_coding
ENSOARG00020019739	0.046672	0.064915	0.11299925	4	0.11299925	0.064915	1.040454225	0.385733062	0.533467911	7	77642738	77643879	-1			protein_coding
ENSOARG00020019767	6.0691734	6.3874138	7.247773	4	7.247773	6.3874138	0.68846178	0.000186697	0.000966931	5	3636411	3732575	-1	GATAD2A	GATA zinc finger domain containing 2A [Source:HGNC Symbol;Acc:HGNC:29989]	protein_coding
ENSOARG00020019858	0.0666624	0.1478308	0.48433575	4	0.48433575	0.1478308	1.992551671	0.003330323	0.011826794	X	56404448	56417081	-1	WAS	WASP actin nucleation promoting factor [Source:HGNC Symbol;Acc:HGNC:12731]	protein_coding
ENSOARG00020019914	22.4165382	31.8441216	38.08386025	4	38.08386025	31.8441216	0.41800117	0.002074762	0.007853313	6	12622442	13202494	-1	ANK2	ankyrin 2 [Source:HGNC Symbol;Acc:HGNC:493]	protein_coding
ENSOARG00020019933	4.610747	5.0028466	6.044661	4	6.044661	5.0028466	0.741098833	0.001509253	0.005939718	X	79967326	79983566	-1	PLXNA3	plexin A3 [Source:HGNC Symbol;Acc:HGNC:9101]	protein_coding
ENSOARG00020019934	1.7308506	2.1146286	3.9050065	4	3.9050065	2.1146286	1.173722664	3.27E-07	3.37E-06	21	40222657	40239578	-1	MAP3K11	mitogen-activated protein kinase kinase kinase 11 [Source:HGNC Symbol;Acc:HGNC:6850]	protein_coding
ENSOARG00020019985	1.7635058	2.1005172	2.55642575	4	2.55642575	2.1005172	0.583793675	0.197068936	0.322819003	26	32197587	32201882	-1	BRF2	BRF2 RNA polymerase III transcription initiation factor subunit [Source:HGNC Symbol;Acc:HGNC:17298]	protein_coding
ENSOARG00020020024	10.1197814	11.2163718	13.97685175	4	13.97685175	11.2163718	0.610615761	0.00080427	0.003449828	12	58915338	59311440	1	RASAL2	RAS protein activator like 2 [Source:HGNC Symbol;Acc:HGNC:9874]	protein_coding
ENSOARG00020020029	0.0420408	0.0571694	0.08959175	4	0.08959175	0.0571694	0.763598765	0.522631468	0.659950325	5	18442034	18443191	-1	S1PR4	sphingosine-1-phosphate receptor 4 [Source:HGNC Symbol;Acc:HGNC:3170]	protein_coding
ENSOARG00020020102	12.5491126	18.4501334	22.82766425	4	22.82766425	18.4501334	0.587772146	0.001535616	0.006032641	19	50661569	50677348	-1	DAG1	dystroglycan 1 [Source:HGNC Symbol;Acc:HGNC:2666]	protein_coding
ENSOARG00020020104	0.7066572	0.8663682	1.053588	4	1.053588	0.8663682	0.169785489	0.61522477	0.737089524	17	62285778	62323416	1	TMEM116	transmembrane protein 116 [Source:HGNC Symbol;Acc:HGNC:25084]	protein_coding
ENSOARG00020020121	0.0143146	0.24191	0.45810325	4	0.45810325	0.24191	1.208679067	0.106428723	0.201936689	14	14077808	14089205	1	DPEP1	dipeptidase 1 [Source:HGNC Symbol;Acc:HGNC:3002]	protein_coding
ENSOARG00020020226	1.0426596	1.3061366	1.8734985	4	1.8734985	1.3061366	0.834623271	0.000168596	0.000882234	3	433114	515693	1	PNPLA7	patatin like phospholipase domain containing 7 [Source:HGNC Symbol;Acc:HGNC:24768]	protein_coding
ENSOARG00020020246	1.4191652	1.6413412	2.37747275	4	2.37747275	1.6413412	0.821468612	0.037685767	0.08897843	1	91219238	91226549	1	DCLRE1B	DNA cross-link repair 1B [Source:HGNC Symbol;Acc:HGNC:17641]	protein_coding
ENSOARG00020020291	4.7206416	5.5962298	8.156066	4	8.156066	5.5962298	0.83220768	2.37E-07	2.54E-06	3	31813681	31937444	-1	ITSN2	intersectin 2 [Source:HGNC Symbol;Acc:HGNC:6184]	protein_coding
ENSOARG00020020322	8.2683114	9.0351638	11.86093875	4	11.86093875	9.0351638	0.680438026	9.30E-05	0.000524447	26	32374439	32405506	1	ASH2L	ASH2 like, histone lysine methyltransferase complex subunit [Source:HGNC Symbol;Acc:HGNC:744]	protein_coding
ENSOARG00020020329	0.1255044	0.2528878	0.64912925	4	0.64912925	0.2528878	1.565161756	0.016100647	0.044673255	7	5440060	5488496	-1	HRH2	histamine receptor H2 [Source:HGNC Symbol;Acc:HGNC:5183]	protein_coding
ENSOARG00020020350	4.9891754	6.1137396	11.852441	4	11.852441	6.1137396	1.21473569	2.69E-16	1.93E-14	20	9022080	9194085	1	ANKS1A	ankyrin repeat and sterile alpha motif domain containing 1A [Source:HGNC Symbol;Acc:HGNC:20961]	protein_coding
ENSOARG00020020362	6.2641158	6.4083902	6.550453	4	6.550453	6.4083902	0.333860665	0.051185854	0.114183827	3	179129444	179158352	1	HMGXB4	HMG-box containing 4 [Source:HGNC Symbol;Acc:HGNC:5003]	protein_coding
ENSOARG00020020421	4.8524546	5.602202	7.90551475	4	7.90551475	5.602202	0.980602524	7.27E-07	6.93E-06	14	50563195	50590137	-1	CIC	capicua transcriptional repressor [Source:HGNC Symbol;Acc:HGNC:14214]	protein_coding
ENSOARG00020020422	1.2063148	1.2675998	1.42517	4	1.42517	1.2675998	0.453411577	0.524385007	0.661449033	18	56571322	56571999	1			processed_pseudogene
ENSOARG00020020423	0.1540476	0.2774374	0.49606375	4	0.49606375	0.2774374	1.14950979	0.11883468	0.219604502	14	55327088	55330794	-1	KCNA7	potassium voltage-gated channel subfamily A member 7 [Source:HGNC Symbol;Acc:HGNC:6226]	protein_coding
ENSOARG00020020437	10.6728162	13.6969672	17.37389075	4	17.37389075	13.6969672	0.790753831	1.27E-06	1.14E-05	15	74104268	74190603	1	PRDM11	PR/SET domain 11 [Source:HGNC Symbol;Acc:HGNC:13996]	protein_coding
ENSOARG00020020452	0.813169	0.9238796	1.262486	4	1.262486	0.9238796	1.474284378	0.000154668	0.000816738	24	33633106	33648457	-1	LAT2	linker for activation of T cells family member 2 [Source:HGNC Symbol;Acc:HGNC:12749]	protein_coding
ENSOARG00020020457	0.203362	0.2436414	0.2767985	4	0.2767985	0.2436414	0.52618531	0.506947753	0.649410538	12	59334936	59393253	1			protein_coding
ENSOARG00020020488	0.1154376	0.1697298	0.35090625	4	0.35090625	0.1697298	1.281455385	0.122822363	0.224797182	X	115585153	115588459	-1			protein_coding
ENSOARG00020020508	0.0728966	0.0969946	0.14885975	4	0.14885975	0.0969946	0.927865035	0.238284105	0.374501253	2	10289577	10305438	-1			protein_coding
ENSOARG00020020510	8.720425	11.2076636	12.89087125	4	12.89087125	11.2076636	0.879852674	0.000187964	0.000972681	X	115623709	115815533	-1	IL13RA1	interleukin 13 receptor subunit alpha 1 [Source:HGNC Symbol;Acc:HGNC:5974]	protein_coding
ENSOARG00020020541	45.7399054	63.8914252	80.22216025	4	80.22216025	63.8914252	0.622421444	8.23E-06	6.04E-05	6	73128488	73227133	-1	IGFBP7	insulin like growth factor binding protein 7 [Source:HGNC Symbol;Acc:HGNC:5476]	protein_coding
ENSOARG00020020608	0.7375986	0.8476688	1.057653	4	1.057653	0.8476688	0.499507469	0.484024898	0.627927827	X	115859629	115861451	-1			protein_coding
ENSOARG00020020619	1.9886498	3.6140282	4.703753	4	4.703753	3.6140282	0.707423446	0.005729599	0.018835767	18	22356067	22393503	-1	FSD2	fibronectin type III and SPRY domain containing 2 [Source:HGNC Symbol;Acc:HGNC:18024]	protein_coding
ENSOARG00020020658	11.9437918	14.0923938	16.94956975	4	16.94956975	14.0923938	0.579355034	0.015644702	0.04364811	X	37188007	37198907	-1	DYNLT3	dynein light chain Tctex-type 3 [Source:NCBI gene (formerly Entrezgene);Acc:443256]	protein_coding
ENSOARG00020020662	0.3181144	0.3410276	0.4384475	4	0.4384475	0.3410276	0.701778549	0.326231033	0.472998275	11	42928809	42935469	1	TMEM106A	transmembrane protein 106A [Source:HGNC Symbol;Acc:HGNC:28288]	protein_coding
ENSOARG00020020700	4.6680198	5.425974	6.37861	4	6.37861	5.425974	0.947931518	8.79E-05	0.000498335	15	74809304	74844432	1	CRY2	cryptochrome circadian regulator 2 [Source:HGNC Symbol;Acc:HGNC:2385]	protein_coding
ENSOARG00020020743	0.0458348	0.1469384	0.262666	4	0.262666	0.1469384	1.161033891	0.133374951	0.239879679	6	30940945	30967675	1	HPGDS	hematopoietic prostaglandin D synthase [Source:HGNC Symbol;Acc:HGNC:17890]	protein_coding
ENSOARG00020020778	0.743694	0.8694132	1.2081435	4	1.2081435	0.8694132	0.839292938	0.001423158	0.005661105	6	56203472	56401725	-1	ARAP2	ArfGAP with RhoGAP domain, ankyrin repeat and PH domain 2 [Source:HGNC Symbol;Acc:HGNC:16924]	protein_coding
ENSOARG00020020796	0	0.0170528	0.0524065	4	0.0524065	0.0170528	1.73549148	0.451927436	0.597563368	5	107408480	107409185	-1			protein_coding
ENSOARG00020020816	0.804466	0.9670706	1.508437	4	1.508437	0.9670706	0.98556209	0.008004544	0.024957071	21	44680248	44707968	1	NADSYN1	NAD synthetase 1 [Source:HGNC Symbol;Acc:HGNC:29832]	protein_coding
ENSOARG00020020834	0	0.0091858	0.0298505	4	0.0298505	0.0091858	1.831053789	0.380304008	0.528189012	3	179479239	179488398	1			protein_coding
ENSOARG00020020836	4.5305962	6.51121	10.5568085	4	10.5568085	6.51121	1.034496243	4.87E-09	7.65E-08	15	50860388	51005864	-1	ARAP1	ArfGAP with RhoGAP domain, ankyrin repeat and PH domain 1 [Source:HGNC Symbol;Acc:HGNC:16925]	protein_coding
ENSOARG00020020845	2.702157	4.2800246	7.44845475	4	7.44845475	4.2800246	1.076038417	0.000460503	0.002137264	9	74719810	74726274	1	KLF10	KLF transcription factor 10 [Source:HGNC Symbol;Acc:HGNC:11810]	protein_coding
ENSOARG00020020860	7.4303934	8.8723238	15.196087	4	15.196087	8.8723238	1.255865767	1.26E-19	1.81E-17	22	16668436	16902137	-1	SORBS1	sorbin and SH3 domain containing 1 [Source:HGNC Symbol;Acc:HGNC:14565]	protein_coding
ENSOARG00020020866	14.5223932	14.9591924	17.2038675	4	17.2038675	14.9591924	0.487842672	0.000804091	0.003449828	17	62640022	62694475	-1	GCN1	GCN1 activator of EIF2AK4 [Source:HGNC Symbol;Acc:HGNC:4199]	protein_coding
ENSOARG00020020875	2.1907756	3.3961046	5.29321025	4	5.29321025	3.3961046	0.866024502	2.61E-06	2.18E-05	8	14947721	15353728	1	TRDN	triadin [Source:HGNC Symbol;Acc:HGNC:12261]	protein_coding
ENSOARG00020020892	37.7094886	45.030935	77.18301975	4	77.18301975	45.030935	1.050904037	3.24E-08	4.26E-07	19	50748999	50799711	1	RHOA	ras homolog family member A [Source:NCBI gene (formerly Entrezgene);Acc:100302078]	protein_coding
ENSOARG00020020916	0.0286336	0.034526	0.0381045	4	0.0381045	0.034526	0.518396781	0.710044959	0.811802856	14	50669159	50747501	1	POU2F2	POU class 2 homeobox 2 [Source:HGNC Symbol;Acc:HGNC:9213]	protein_coding
ENSOARG00020020927	1.3945092	1.6977884	2.141886	4	2.141886	1.6977884	0.608797755	0.118008631	0.218557041	11	20119396	20175546	-1	FAM222B	family with sequence similarity 222 member B [Source:HGNC Symbol;Acc:HGNC:25563]	protein_coding
ENSOARG00020020947	1.825112	2.0750038	2.67976325	4	2.67976325	2.0750038	1.060094084	0.007179412	0.022768331	5	3987910	4003442	-1	ARMC6	armadillo repeat containing 6 [Source:HGNC Symbol;Acc:HGNC:25049]	protein_coding
ENSOARG00020020982	14.0594782	16.541376	23.00226	4	23.00226	16.541376	0.477417221	0.061395906	0.131817068	26	41968674	41969322	1			protein_coding
ENSOARG00020020992	0.6353696	0.7414802	0.965178	4	0.965178	0.7414802	0.694664045	0.470035184	0.614257415	22	3360593	3361106	-1	UQCRH	ubiquinol-cytochrome c reductase hinge protein [Source:NCBI gene (formerly Entrezgene);Acc:100270719]	protein_coding
ENSOARG00020021008	6.202359	9.3009686	15.43313825	4	15.43313825	9.3009686	1.295737891	3.28E-08	4.30E-07	26	42763129	43773739	1			protein_coding
ENSOARG00020021013	1.4948386	2.0360282	2.41898075	4	2.41898075	2.0360282	0.622764401	0.001955341	0.007463306	17	6273981	6580163	-1	FHIP1A	FHF complex subunit HOOK interacting protein 1A [Source:HGNC Symbol;Acc:HGNC:34237]	protein_coding
ENSOARG00020021033	8.0792236	9.0812582	13.22319575	4	13.22319575	9.0812582	0.837208027	1.20E-06	1.09E-05	21	44950628	44994514	1	CARS1	cysteinyl-tRNA synthetase 1 [Source:HGNC Symbol;Acc:HGNC:1493]	protein_coding
ENSOARG00020021061	0.042433	0.2884582	0.495567	4	0.495567	0.2884582	1.045842442	0.063121982	0.134696772	18	56770603	56794946	-1	SERPINA6	serpin family A member 6 [Source:HGNC Symbol;Acc:HGNC:1540]	protein_coding
ENSOARG00020021085	0.1906606	0.253651	0.370639	4	0.370639	0.253651	0.87485366	0.200592134	0.327269913	14	34468638	34477906	1	PLEKHG4	pleckstrin homology and RhoGEF domain containing G4 [Source:HGNC Symbol;Acc:HGNC:24501]	protein_coding
ENSOARG00020021112	0.0122868	0.0149074	0.01931425	4	0.01931425	0.0149074	0.656846295	0.744984149	0.834983134	12	70392091	70394761	-1	GARIN4	golgi associated RAB2 interactor family member 4 [Source:HGNC Symbol;Acc:HGNC:26541]	protein_coding
ENSOARG00020021124	7.4687454	9.1583072	16.2164185	4	16.2164185	9.1583072	1.139334445	0.001690282	0.006558844	5	42118478	42120035	1			protein_coding
ENSOARG00020021160	12.000844	14.6953968	21.20002025	4	21.20002025	14.6953968	0.814368308	1.50E-06	1.33E-05	2	239544001	239622147	1	WASF2	WASP family member 2 [Source:HGNC Symbol;Acc:HGNC:12733]	protein_coding
ENSOARG00020021164	0.105362	0.182611	0.2581425	4	0.2581425	0.182611	0.780715006	0.209257069	0.338450249	23	21237790	21295452	-1	MOCOS	molybdenum cofactor sulfurase [Source:HGNC Symbol;Acc:HGNC:18234]	protein_coding
ENSOARG00020021194	0	0.0098068	0.0408285	4	0.0408285	0.0098068	2.207662522	0.25851403	0.396925886	24	36945252	36946281	1	OR2AE1	olfactory receptor family 2 subfamily AE member 1 [Source:HGNC Symbol;Acc:HGNC:15087]	protein_coding
ENSOARG00020021221	1.3765022	1.9780134	2.3873725	4	2.3873725	1.9780134	0.566175114	0.182953484	0.305484065	11	26699032	26705046	1	BCL6B	BCL6B transcription repressor [Source:HGNC Symbol;Acc:HGNC:1002]	protein_coding
ENSOARG00020021236	2.6525818	2.8323268	3.23266775	4	3.23266775	2.8323268	0.490293017	0.002759978	0.010073355	3	32312804	32400143	-1	ADCY3	adenylate cyclase 3 [Source:HGNC Symbol;Acc:HGNC:234]	protein_coding
ENSOARG00020021248	11.292382	14.486055	21.3321375	4	21.3321375	14.486055	0.844511357	5.27E-08	6.58E-07	12	74894916	74918225	1	CD34	CD34 molecule [Source:HGNC Symbol;Acc:HGNC:1662]	protein_coding
ENSOARG00020021256	13.2702436	16.2744616	23.65879275	4	23.65879275	16.2744616	0.830486517	3.38E-06	2.74E-05	21	40420855	40428474	-1	EFEMP2	EGF containing fibulin extracellular matrix protein 2 [Source:HGNC Symbol;Acc:HGNC:3219]	protein_coding
ENSOARG00020021276	0.1144594	0.1201086	0.1485205	4	0.1485205	0.1201086	0.643787099	0.487064856	0.630483624	11	3606771	3687407	1	KIF2B	kinesin family member 2B [Source:HGNC Symbol;Acc:HGNC:29443]	protein_coding
ENSOARG00020021282	2.4845332	2.7384012	3.218751	4	3.218751	2.7384012	0.516501417	0.02656354	0.067204102	11	23468116	23489508	-1	CLUH	clustered mitochondria homolog [Source:HGNC Symbol;Acc:HGNC:29094]	protein_coding
ENSOARG00020021284	0.2218146	0.5232896	0.7341385	4	0.7341385	0.5232896	0.783552717	0.341576364	0.488123053	15	74865962	74867119	-1	FREY1	Frey regulator of sperm-oocyte fusion 1 [Source:HGNC Symbol;Acc:HGNC:37213]	protein_coding
ENSOARG00020021309	3.854264	6.0942604	8.26087775	4	8.26087775	6.0942604	1.035118247	1.31E-07	1.50E-06	2	211855872	211903987	-1	ACADL	acyl-CoA dehydrogenase long chain [Source:HGNC Symbol;Acc:HGNC:88]	protein_coding
ENSOARG00020021342	3.6367118	5.2867118	8.6605985	4	8.6605985	5.2867118	0.989847252	1.27E-06	1.15E-05	17	62702921	62745890	-1	PXN	paxillin [Source:HGNC Symbol;Acc:HGNC:9718]	protein_coding
ENSOARG00020021370	1.191712	1.4428314	2.246693	4	2.246693	1.4428314	0.69545624	0.363476789	0.510282831	15	6368050	6396771	-1	CFAP300	cilia and flagella associated protein 300 [Source:HGNC Symbol;Acc:HGNC:28188]	protein_coding
ENSOARG00020021381	0.0027162	0.0033314	0.003916	4	0.003916	0.0033314	0.620660497	0.768902992	0.851065743	11	14238097	14265114	1	HEATR9	HEAT repeat containing 9 [Source:HGNC Symbol;Acc:HGNC:26548]	protein_coding
ENSOARG00020021414	1.6737998	3.6467514	5.26935675	4	5.26935675	3.6467514	0.831947172	9.80E-05	0.000548916	1	92054719	92077449	-1	AMPD1	adenosine monophosphate deaminase 1 [Source:HGNC Symbol;Acc:HGNC:468]	protein_coding
ENSOARG00020021424	0.1400576	0.1563644	0.1743905	4	0.1743905	0.1563644	0.497702447	0.498605555	0.641717134	15	74880552	74886725	1	LARGE2	LARGE xylosyl- and glucuronyltransferase 2 [Source:HGNC Symbol;Acc:HGNC:16522]	protein_coding
ENSOARG00020021427	0.1706692	0.212173	0.28200075	4	0.28200075	0.212173	0.740053229	0.44977114	0.595657427	21	45067175	45068422	1	PHLDA2	pleckstrin homology like domain family A member 2 [Source:HGNC Symbol;Acc:HGNC:12385]	protein_coding
ENSOARG00020021438	0.578122	2.588504	5.18689575	4	5.18689575	2.588504	1.280621558	2.28E-08	3.12E-07	18	16328493	17247056	1	AGBL1	AGBL carboxypeptidase 1 [Source:HGNC Symbol;Acc:HGNC:26504]	protein_coding
ENSOARG00020021448	8.5748096	13.0286472	16.92959175	4	16.92959175	13.0286472	0.640094003	0.000600289	0.002676934	14	47613972	47739692	1	RYR1	ryanodine receptor 1 [Source:HGNC Symbol;Acc:HGNC:10483]	protein_coding
ENSOARG00020021479	0	0.0109536	0.0302425	4	0.0302425	0.0109536	1.486080765	0.429249627	0.576904579	12	79830269	79834606	-1	GPR37L1	G protein-coupled receptor 37 like 1 [Source:HGNC Symbol;Acc:HGNC:14923]	protein_coding
ENSOARG00020021550	0.9923182	1.5125234	2.42826575	4	2.42826575	1.5125234	0.950848821	0.166634682	0.283844338	24	34037805	34050714	1	DNAJC30	DnaJ heat shock protein family (Hsp40) member C30 [Source:HGNC Symbol;Acc:HGNC:16410]	protein_coding
ENSOARG00020021564	0.0386832	0.052079	0.10329975	4	0.10329975	0.052079	1.49988264	0.20063884	0.327288932	7	49822315	50019010	-1	LIPC	lipase C, hepatic type [Source:HGNC Symbol;Acc:HGNC:6619]	protein_coding
ENSOARG00020021578	2.5492754	2.7985674	4.191844	4	4.191844	2.7985674	0.863803822	2.46E-06	2.06E-05	17	44569453	44625371	1	POLE	DNA polymerase epsilon, catalytic subunit [Source:HGNC Symbol;Acc:HGNC:9177]	protein_coding
ENSOARG00020021605	1.8816112	2.0031534	2.63593875	4	2.63593875	2.0031534	0.68545155	0.002115181	0.007990112	16	7819657	8173549	-1	ARHGEF28	Rho guanine nucleotide exchange factor 28 [Source:HGNC Symbol;Acc:HGNC:30322]	protein_coding
ENSOARG00020021611	17.5451192	22.661253	33.90514	4	33.90514	22.661253	0.878234694	1.07E-08	1.58E-07	19	50931324	50943484	1	LAMB2	laminin subunit beta 2 [Source:HGNC Symbol;Acc:HGNC:6487]	protein_coding
ENSOARG00020021613	14.1079098	16.518632	18.1622895	4	18.1622895	16.518632	0.482305113	0.018344583	0.049739174	25	12863434	12914495	1	CSGALNACT2	chondroitin sulfate N-acetylgalactosaminyltransferase 2 [Source:HGNC Symbol;Acc:HGNC:24292]	protein_coding
ENSOARG00020021615	3.9927126	4.316062	5.55383125	4	5.55383125	4.316062	0.658641993	0.000722865	0.003149842	5	4150384	4152675	1	GDF1	growth differentiation factor 1 [Source:HGNC Symbol;Acc:HGNC:4214]	protein_coding
ENSOARG00020021619	3.0708576	3.6049036	4.14148375	4	4.14148375	3.6049036	0.474716181	0.01871296	0.050547185	4	14232834	14463603	-1	SLC25A13	solute carrier family 25 member 13 [Source:HGNC Symbol;Acc:HGNC:10983]	protein_coding
ENSOARG00020021622	2.1767554	2.3262708	2.651539	4	2.651539	2.3262708	0.502615808	0.102712438	0.196542776	23	12668709	12689028	-1	SERPINB8	serpin family B member 8 [Source:HGNC Symbol;Acc:HGNC:8952]	protein_coding
ENSOARG00020021625	21.5146742	25.7944752	45.27027525	4	45.27027525	25.7944752	1.08320374	6.77E-12	1.99E-10	20	3405471	3929266	1	DST	dystonin [Source:HGNC Symbol;Acc:HGNC:1090]	protein_coding
ENSOARG00020021697	2.656594	3.3090486	3.8017415	4	3.8017415	3.3090486	0.448036321	0.172977816	0.292329535	X	127325090	127423057	-1	MID2	midline 2 [Source:HGNC Symbol;Acc:HGNC:7096]	protein_coding
ENSOARG00020021730	2.7914078	3.4690824	7.03628725	4	7.03628725	3.4690824	1.352094064	2.37E-05	0.000154435	15	75216377	75254154	1	CREB3L1	cAMP responsive element binding protein 3 like 1 [Source:HGNC Symbol;Acc:HGNC:18856]	protein_coding
ENSOARG00020021753	13.59825	14.2509396	17.18254875	4	17.18254875	14.2509396	0.545007376	0.003109095	0.011145003	2	235332584	235344812	-1	TXLNA	taxilin alpha [Source:HGNC Symbol;Acc:HGNC:30685]	protein_coding
ENSOARG00020021774	1.4042372	4.3801538	6.38669425	4	6.38669425	4.3801538	0.845284495	0.000332479	0.001606982	26	18551435	18576054	1	FGL1	fibrinogen like 1 [Source:HGNC Symbol;Acc:HGNC:3695]	protein_coding
ENSOARG00020021785	25.3537638	27.27807	37.527112	4	37.527112	27.27807	0.745810737	1.86E-07	2.04E-06	6	116534064	116629619	-1	ADD1	adducin 1 [Source:HGNC Symbol;Acc:HGNC:243]	protein_coding
ENSOARG00020021809	49.7601548	58.4957612	73.7574655	4	73.7574655	58.4957612	0.619834408	3.05E-05	0.000192647	8	76104404	76215590	1	AKAP12	A-kinase anchoring protein 12 [Source:HGNC Symbol;Acc:HGNC:370]	protein_coding
ENSOARG00020021843	34.2802592	36.1247124	39.61696725	4	39.61696725	36.1247124	0.417012664	0.011138094	0.032918981	16	63078446	63089804	-1	CCT5	chaperonin containing TCP1 subunit 5 [Source:HGNC Symbol;Acc:HGNC:1618]	protein_coding
ENSOARG00020021867	8.1207958	9.1096868	12.99631925	4	12.99631925	9.1096868	0.795960564	2.52E-06	2.11E-05	11	20045029	20075918	1	SUPT6H	SPT6 homolog, histone chaperone and transcription elongation factor [Source:HGNC Symbol;Acc:HGNC:11470]	protein_coding
ENSOARG00020021883	0.9198628	1.328962	1.825763	4	1.825763	1.328962	0.743882137	0.030554081	0.075290675	11	27742549	27753549	1	ARHGEF15	Rho guanine nucleotide exchange factor 15 [Source:HGNC Symbol;Acc:HGNC:15590]	protein_coding
ENSOARG00020021910	7.0655958	8.0024062	11.319622	4	11.319622	8.0024062	1.171717747	2.09E-12	6.81E-11	18	30022256	30346342	-1	PEAK1	pseudopodium enriched atypical kinase 1 [Source:HGNC Symbol;Acc:HGNC:29431]	protein_coding
ENSOARG00020021987	1.1707554	1.3725572	2.22857275	4	2.22857275	1.3725572	0.937000677	0.00022251	0.001128367	19	47261747	47763131	-1	CACNA1D	calcium voltage-gated channel subunit alpha1 D [Source:HGNC Symbol;Acc:HGNC:1391]	protein_coding
ENSOARG00020022009	5.05622	5.4149726	7.40038775	4	7.40038775	5.4149726	0.728999659	0.000252043	0.001258259	11	27692520	27709550	1	PFAS	phosphoribosylformylglycinamidine synthase [Source:HGNC Symbol;Acc:HGNC:8863]	protein_coding
ENSOARG00020022011	1.217354	1.468161	2.85899025	4	2.85899025	1.468161	1.429274026	6.15E-05	0.000361657	2	153286186	153303843	1	NR4A2	nuclear receptor subfamily 4 group A member 2 [Source:HGNC Symbol;Acc:HGNC:7981]	protein_coding
ENSOARG00020022118	33.0773664	38.4000468	61.3728075	4	61.3728075	38.4000468	0.962500004	1.21E-09	2.21E-08	22	41807696	41867201	1	HTRA1	HtrA serine peptidase 1 [Source:HGNC Symbol;Acc:HGNC:9476]	protein_coding
ENSOARG00020022157	4.8827086	4.995281	5.42158125	4	5.42158125	4.995281	0.437857944	0.089679561	0.17680307	8	19221784	19344742	1	FAM184A	family with sequence similarity 184 member A [Source:HGNC Symbol;Acc:HGNC:20991]	protein_coding
ENSOARG00020022169	0.0157092	0.052382	0.09096425	4	0.09096425	0.052382	0.931763444	0.713955259	0.814706622	14	34648560	34650032	-1	AGRP	agouti related neuropeptide [Source:HGNC Symbol;Acc:HGNC:330]	protein_coding
ENSOARG00020022176	1.3057474	1.6993616	1.95926475	4	1.95926475	1.6993616	-0.182463466	0.644014868	0.760733624	2	43475561	43494106	1	HR	HR lysine demethylase and nuclear receptor corepressor [Source:HGNC Symbol;Acc:HGNC:5172]	protein_coding
ENSOARG00020022209	1.571365	2.4365458	5.8703435	4	5.8703435	2.4365458	1.486094513	0.00825219	0.025618002	X	80218916	80270673	1	MECP2	methyl-CpG binding protein 2 [Source:HGNC Symbol;Acc:HGNC:6990]	protein_coding
ENSOARG00020022210	3.7309984	4.5152804	5.2640225	4	5.2640225	4.5152804	0.543998741	0.000127663	0.000691284	25	14232355	14372027	-1	FAM13C	family with sequence similarity 13 member C [Source:HGNC Symbol;Acc:HGNC:19371]	protein_coding
ENSOARG00020022218	4.976173	5.394649	6.43994725	4	6.43994725	5.394649	0.489076827	0.024859025	0.06376234	14	34679073	34692961	1	RIPOR1	RHO family interacting cell polarization regulator 1 [Source:HGNC Symbol;Acc:HGNC:25836]	protein_coding
ENSOARG00020022224	0.953958	1.073609	1.479062	4	1.479062	1.073609	0.760085195	0.009741084	0.029396366	11	27669777	27688436	-1	CTC1	CST telomere replication complex component 1 [Source:HGNC Symbol;Acc:HGNC:26169]	protein_coding
ENSOARG00020022243	0.1267782	0.1766976	0.2890085	4	0.2890085	0.1766976	1.050374181	0.225819672	0.358827765	1	92227358	92364436	1	SYCP1	synaptonemal complex protein 1 [Source:HGNC Symbol;Acc:HGNC:11487]	protein_coding
ENSOARG00020022251	0.0250826	0.0931618	0.1728045	4	0.1728045	0.0931618	1.157312102	0.25364802	0.391369004	12	75257550	75316395	-1			protein_coding
ENSOARG00020022253	2.3636936	4.4422126	8.581091	4	8.581091	4.4422126	1.342189565	1.72E-11	4.60E-10	11	51177618	51498354	-1	RPTOR	regulatory associated protein of MTOR complex 1 [Source:HGNC Symbol;Acc:HGNC:30287]	protein_coding
ENSOARG00020022262	0.76689	0.850766	1.0889285	4	1.0889285	0.850766	0.628587115	0.381753985	0.529651395	X	107163822	107165298	1			protein_coding
ENSOARG00020022275	2.1896486	2.6678394	5.033699	4	5.033699	2.6678394	1.270163238	5.03E-09	7.87E-08	2	239814834	239866775	1	SLC9A1	solute carrier family 9 member A1 [Source:HGNC Symbol;Acc:HGNC:11071]	protein_coding
ENSOARG00020022278	5.7743434	6.6440018	7.73817675	4	7.73817675	6.6440018	0.513959247	0.002329911	0.008689395	6	116732092	116883818	-1	FAM193A	family with sequence similarity 193 member A [Source:HGNC Symbol;Acc:HGNC:16822]	protein_coding
ENSOARG00020022315	7.4552118	8.1739394	8.83033475	4	8.83033475	8.1739394	0.402723391	0.017262988	0.047349619	8	60597397	60813911	-1	AHI1	Abelson helper integration site 1 [Source:HGNC Symbol;Acc:HGNC:21575]	protein_coding
ENSOARG00020022317	25.42951	30.1471842	35.4602025	4	35.4602025	30.1471842	0.51857772	0.000624248	0.002770355	11	46775903	46839148	1	MRC2	mannose receptor C type 2 [Source:HGNC Symbol;Acc:HGNC:16875]	protein_coding
ENSOARG00020022327	8.6909038	9.5860332	10.85816	4	10.85816	9.5860332	0.472012106	0.009854336	0.029674231	23	22245873	22432354	-1	MAPRE2	microtubule associated protein RP/EB family member 2 [Source:HGNC Symbol;Acc:HGNC:6891]	protein_coding
ENSOARG00020022329	0.0660036	0.0966116	0.124155	4	0.124155	0.0966116	0.677885729	0.306862535	0.451221535	5	66688203	66703874	1	NIPAL4	NIPA like domain containing 4 [Source:HGNC Symbol;Acc:HGNC:28018]	protein_coding
ENSOARG00020022335	11.966223	16.0593704	25.75308725	4	25.75308725	16.0593704	1.081135617	2.79E-15	1.64E-13	8	76909088	77390980	-1	SYNE1	spectrin repeat containing nuclear envelope protein 1 [Source:HGNC Symbol;Acc:HGNC:17089]	protein_coding
ENSOARG00020022343	9.428557	10.578589	12.4808515	4	12.4808515	10.578589	0.558464234	0.000286255	0.001408722	26	33195611	33293408	1	ADAM9	ADAM metallopeptidase domain 9 [Source:HGNC Symbol;Acc:HGNC:216]	protein_coding
ENSOARG00020022386	2.9926118	3.4156136	4.04493475	4	4.04493475	3.4156136	0.528245924	0.001961827	0.007481942	7	50879989	51020112	-1	CGNL1	cingulin like 1 [Source:HGNC Symbol;Acc:HGNC:25931]	protein_coding
ENSOARG00020022431	0.180641	0.2411512	0.3502555	4	0.3502555	0.2411512	0.544627897	0.572890525	0.70191586	17	62990886	63053824	1	CABP1	calcium binding protein 1 [Source:HGNC Symbol;Acc:HGNC:1384]	protein_coding
ENSOARG00020022446	0.0804024	0.094628	0.116427	4	0.116427	0.094628	0.620415561	0.474382529	0.618152487	13	37921662	37926069	1	PET117	PET117 cytochrome c oxidase chaperone [Source:HGNC Symbol;Acc:HGNC:40045]	protein_coding
ENSOARG00020022448	2.4096048	3.0565754	4.52300275	4	4.52300275	3.0565754	0.851388031	0.12169897	0.223244345	11	22955049	22956486	1	OVCA2	OVCA2 serine hydrolase domain containing [Source:HGNC Symbol;Acc:HGNC:24203]	protein_coding
ENSOARG00020022458	0.4162032	0.4698494	0.6211375	4	0.6211375	0.4698494	0.689218864	0.12161099	0.223130868	12	60086828	60162959	1	AXDND1	axonemal dynein light chain domain containing 1 [Source:HGNC Symbol;Acc:HGNC:26564]	protein_coding
ENSOARG00020022478	3.5337218	5.3007694	7.8033395	4	7.8033395	5.3007694	0.970267197	1.36E-09	2.46E-08	23	22491587	22722490	-1	DTNA	dystrobrevin alpha [Source:HGNC Symbol;Acc:HGNC:3057]	protein_coding
ENSOARG00020022481	6.3730554	6.8028352	7.895137	4	7.895137	6.8028352	0.510112025	0.018904165	0.050997283	11	22946290	22954917	1	DPH1	diphthamide biosynthesis 1 [Source:HGNC Symbol;Acc:HGNC:3003]	protein_coding
ENSOARG00020022487	2.6861308	3.0997048	3.603399	4	3.603399	3.0997048	0.490556735	0.397674095	0.545618675	5	49394464	49406845	1	SLC35A4	solute carrier family 35 member A4 [Source:HGNC Symbol;Acc:HGNC:20753]	protein_coding
ENSOARG00020022500	5.4113154	5.6116334	5.80418825	4	5.80418825	5.6116334	0.340039458	0.306738545	0.451074729	19	51016781	51022360	1	DALRD3	DALR anticodon binding domain containing 3 [Source:HGNC Symbol;Acc:HGNC:25536]	protein_coding
ENSOARG00020022503	2.374537	3.8183008	5.31342675	4	5.31342675	3.8183008	1.140160314	2.63E-08	3.54E-07	6	116908531	116944672	-1	RNF4	ring finger protein 4 [Source:HGNC Symbol;Acc:HGNC:10067]	protein_coding
ENSOARG00020022536	10.9866276	11.7402738	12.86701225	4	12.86701225	11.7402738	0.385224922	0.072702453	0.150381106	4	120043553	120154999	1	UBE3C	ubiquitin protein ligase E3C [Source:HGNC Symbol;Acc:HGNC:16803]	protein_coding
ENSOARG00020022543	4.008731	6.6306834	11.18536625	4	11.18536625	6.6306834	1.043654358	8.63E-09	1.30E-07	11	27595456	27610809	-1	PER1	period circadian regulator 1 [Source:HGNC Symbol;Acc:HGNC:8845]	protein_coding
ENSOARG00020022577	2.6924528	3.3161386	5.84403275	4	5.84403275	3.3161386	1.104449975	2.67E-13	1.04E-11	X	128473020	128549053	-1	TBC1D8B	TBC1 domain family member 8B [Source:HGNC Symbol;Acc:HGNC:24715]	protein_coding
ENSOARG00020022579	32.5539998	51.7732924	71.903265	4	71.903265	51.7732924	0.823921736	1.75E-06	1.52E-05	6	103080683	103135300	-1	SPARCL1	SPARC like 1 [Source:HGNC Symbol;Acc:HGNC:11220]	protein_coding
ENSOARG00020022593	4.5709032	7.850196	11.87426325	4	11.87426325	7.850196	0.892052807	1.15E-09	2.11E-08	26	18808092	18894092	-1	PDGFRL	platelet derived growth factor receptor like [Source:HGNC Symbol;Acc:HGNC:8805]	protein_coding
ENSOARG00020022595	10.512645	13.5129904	22.6702665	4	22.6702665	13.5129904	1.245887433	2.82E-17	2.48E-15	16	65471620	65927572	-1	ADCY2	adenylate cyclase 2 [Source:HGNC Symbol;Acc:HGNC:233]	protein_coding
ENSOARG00020022603	0.1723474	0.2289494	0.32304925	4	0.32304925	0.2289494	0.777467885	0.27982214	0.420769589	11	27581734	27584742	-1	HES7	hes family bHLH transcription factor 7 [Source:HGNC Symbol;Acc:HGNC:15977]	protein_coding
ENSOARG00020022608	0.0102906	0.0138298	0.03041175	4	0.03041175	0.0138298	1.552225358	0.291500424	0.434447524	18	23007459	23109397	-1	RASGRF1	Ras protein specific guanine nucleotide releasing factor 1 [Source:HGNC Symbol;Acc:HGNC:9875]	protein_coding
ENSOARG00020022617	1.24018	1.340235	1.69467575	4	1.69467575	1.340235	0.931173254	0.007716684	0.024200973	20	27530852	27536902	-1	PRR3	proline rich 3 [Source:HGNC Symbol;Acc:HGNC:21149]	protein_coding
ENSOARG00020022649	5.3182914	6.4319028	7.7130655	4	7.7130655	6.4319028	0.596510805	0.002111164	0.007976554	26	18900738	18967283	-1	SLC7A2	solute carrier family 7 member 2 [Source:HGNC Symbol;Acc:HGNC:11060]	protein_coding
ENSOARG00020022665	0.6062414	0.703764	1.06792575	4	1.06792575	0.703764	0.908260802	0.069577382	0.145431134	14	45887973	45896410	-1	NFKBID	NFKB inhibitor delta [Source:HGNC Symbol;Acc:HGNC:15671]	protein_coding
ENSOARG00020022693	0.5910432	0.6772584	1.0306235	4	1.0306235	0.6772584	0.921015096	0.000174594	0.000910053	X	2589472	2737753	-1	STS	steroid sulfatase [Source:HGNC Symbol;Acc:HGNC:11425]	protein_coding
ENSOARG00020022754	2.418746	2.9157288	3.69249675	4	3.69249675	2.9157288	0.631905321	0.003654499	0.01283404	8	19365253	19453997	1	MCM9	minichromosome maintenance 9 homologous recombination repair factor [Source:HGNC Symbol;Acc:HGNC:21484]	protein_coding
ENSOARG00020022767	22.2018102	23.0850538	24.471539	4	24.471539	23.0850538	0.37041556	0.005647433	0.018595108	24	14585722	14642015	1	NDE1	nudE neurodevelopment protein 1 [Source:HGNC Symbol;Acc:HGNC:17619]	protein_coding
ENSOARG00020022783	0.529193	0.6989866	1.634027	4	1.634027	0.6989866	1.54650065	0.000222219	0.001127456	11	42545740	42560712	1	WNK4	WNK lysine deficient protein kinase 4 [Source:HGNC Symbol;Acc:HGNC:14544]	protein_coding
ENSOARG00020022803	5.9822032	9.8480836	17.93451475	4	17.93451475	9.8480836	1.133272857	9.25E-09	1.39E-07	20	9703220	9821776	-1	FKBP5	FKBP prolyl isomerase 5 [Source:HGNC Symbol;Acc:HGNC:3721]	protein_coding
ENSOARG00020022822	3.1769996	4.4439028	9.071597	4	9.071597	4.4439028	1.260853165	1.37E-08	1.97E-07	X	1336547	1554997	1	ANOS1	anosmin 1 [Source:HGNC Symbol;Acc:HGNC:6211]	protein_coding
ENSOARG00020022852	0.5909628	0.6439292	0.84324275	4	0.84324275	0.6439292	0.739346132	0.031755751	0.077698207	2	204102019	204194005	1	CDK15	cyclin dependent kinase 15 [Source:HGNC Symbol;Acc:HGNC:14434]	protein_coding
ENSOARG00020022891	39.013833	50.1962914	62.18652625	4	62.18652625	50.1962914	0.580348756	0.002342211	0.008732907	12	80282387	80293518	1	TNNI1	troponin I1, slow skeletal type [Source:HGNC Symbol;Acc:HGNC:11945]	protein_coding
ENSOARG00020022910	0.2752484	0.6561064	1.58084825	4	1.58084825	0.6561064	1.564621724	0.004428528	0.015147836	20	9856044	9872217	1	ARMC12	armadillo repeat containing 12 [Source:HGNC Symbol;Acc:HGNC:21099]	protein_coding
ENSOARG00020022925	11.1143888	11.4431298	11.67181575	4	11.67181575	11.4431298	0.325045269	0.048371026	0.108998225	5	84623054	84681804	-1	CCNH	cyclin H [Source:HGNC Symbol;Acc:HGNC:1594]	protein_coding
ENSOARG00020022946	0.637445	0.9405012	1.47993325	4	1.47993325	0.9405012	1.100065118	9.32E-07	8.67E-06	24	27489688	27493848	1	CTF1	cardiotrophin 1 [Source:HGNC Symbol;Acc:HGNC:2499]	protein_coding
ENSOARG00020022958	0.3282488	1.9358444	6.07451975	4	6.07451975	1.9358444	1.93682161	2.33E-33	4.35E-30	15	24304186	24516100	1	ZBTB16	zinc finger and BTB domain containing 16 [Source:HGNC Symbol;Acc:HGNC:12930]	protein_coding
ENSOARG00020023003	3.4393304	3.9759676	6.97073725	4	6.97073725	3.9759676	1.133039737	1.64E-10	3.60E-09	11	42491117	42522546	-1	EZH1	enhancer of zeste 1 polycomb repressive complex 2 subunit [Source:HGNC Symbol;Acc:HGNC:3526]	protein_coding
ENSOARG00020023005	3.9818746	5.4593938	7.05039975	4	7.05039975	5.4593938	0.656570985	1.47E-05	0.000100951	22	43211413	43288879	-1	CHST15	carbohydrate sulfotransferase 15 [Source:HGNC Symbol;Acc:HGNC:18137]	protein_coding
ENSOARG00020023030	0.7918786	1.0953586	2.164082	4	2.164082	1.0953586	1.130497175	0.132906665	0.23922175	19	34365174	34366395	-1			protein_coding
ENSOARG00020023073	1.0683568	1.8536242	5.50676875	4	5.50676875	1.8536242	1.865197628	9.69E-09	1.44E-07	21	40845419	40854711	-1	SLC29A2	solute carrier family 29 member 2 [Source:HGNC Symbol;Acc:HGNC:11004]	protein_coding
ENSOARG00020023098	16.8992084	18.0270812	20.50524075	4	20.50524075	18.0270812	0.391488453	0.024923107	0.063875935	19	34959048	35192550	1	LRIG1	leucine rich repeats and immunoglobulin like domains 1 [Source:HGNC Symbol;Acc:HGNC:17360]	protein_coding
ENSOARG00020023107	22.6000226	23.766759	26.345635	4	26.345635	23.766759	0.452538122	0.0130127	0.037451871	5	67868428	68294711	-1	EBF1	EBF transcription factor 1 [Source:HGNC Symbol;Acc:HGNC:3126]	protein_coding
ENSOARG00020023121	0.3754628	0.5413048	0.83198675	4	0.83198675	0.5413048	0.923160935	0.025736026	0.06546527	16	9229156	9293806	1	ZNF366	zinc finger protein 366 [Source:HGNC Symbol;Acc:HGNC:18316]	protein_coding
ENSOARG00020023130	0.4698362	0.7149342	1.52106375	4	1.52106375	0.7149342	1.406001216	0.000247298	0.001238876	11	42475784	42490816	1	CNTNAP1	contactin associated protein 1 [Source:HGNC Symbol;Acc:HGNC:8011]	protein_coding
ENSOARG00020023133	26.7181016	32.7065436	38.73751175	4	38.73751175	32.7065436	0.540335863	0.002161823	0.008138322	12	80316741	80328347	1	TNNT2	troponin T2, cardiac type [Source:HGNC Symbol;Acc:HGNC:11949]	protein_coding
ENSOARG00020023134	4.2405914	5.2934704	7.943646	4	7.943646	5.2934704	1.559271439	3.34E-13	1.27E-11	22	43726156	43805273	-1	FAM53B	family with sequence similarity 53 member B [Source:HGNC Symbol;Acc:HGNC:28968]	protein_coding
ENSOARG00020023156	0.9726502	1.2244136	2.23944225	4	2.23944225	1.2244136	1.161091992	0.085191766	0.169892304	6	4328463	4384076	1	QRFPR	pyroglutamylated RFamide peptide receptor [Source:HGNC Symbol;Acc:HGNC:15565]	protein_coding
ENSOARG00020023260	13.5073792	14.3989086	15.1602645	4	15.1602645	14.3989086	0.366115106	0.009741599	0.029396366	25	14797526	14907642	-1	CCDC6	coiled-coil domain containing 6 [Source:HGNC Symbol;Acc:HGNC:18782]	protein_coding
ENSOARG00020023274	0.030175	0.0805578	0.20246875	4	0.20246875	0.0805578	1.20532301	0.32585629	0.472528308	17	8200460	8703256	1	IQCM	IQ motif containing M [Source:HGNC Symbol;Acc:HGNC:53443]	protein_coding
ENSOARG00020023326	0.1734476	0.2181014	0.36213075	4	0.36213075	0.2181014	1.025208286	0.084772843	0.169303974	X	80359017	80375257	1	ARHGAP4	Rho GTPase activating protein 4 [Source:HGNC Symbol;Acc:HGNC:674]	protein_coding
ENSOARG00020023347	2.548332	2.6173272	2.920644	4	2.920644	2.6173272	0.439156849	0.005578447	0.018384167	24	14820134	14975573	1	ABCC1	ATP binding cassette subfamily C member 1 [Source:HGNC Symbol;Acc:HGNC:51]	protein_coding
ENSOARG00020023371	1.3692774	1.4669378	1.83699675	4	1.83699675	1.4669378	0.551241272	0.006083354	0.019820783	6	15925189	15938033	-1	RRH	retinal pigment epithelium-derived rhodopsin homolog [Source:HGNC Symbol;Acc:HGNC:10450]	protein_coding
ENSOARG00020023381	1.7668428	2.0633254	2.3437665	4	2.3437665	2.0633254	0.329755336	0.111089317	0.208450124	8	20450401	20555849	-1	DCBLD1	discoidin, CUB and LCCL domain containing 1 [Source:HGNC Symbol;Acc:HGNC:21479]	protein_coding
ENSOARG00020023388	30.9928964	31.5677056	32.72336175	4	32.72336175	31.5677056	0.338509277	0.014621328	0.041174296	15	75610189	75704824	-1	CKAP5	cytoskeleton associated protein 5 [Source:HGNC Symbol;Acc:HGNC:28959]	protein_coding
ENSOARG00020023407	4.4298496	4.6447066	5.37895125	4	5.37895125	4.6447066	0.501467076	0.020111449	0.053550246	20	44214292	44336286	1	NEDD9	neural precursor cell expressed, developmentally down-regulated 9 [Source:HGNC Symbol;Acc:HGNC:7733]	protein_coding
ENSOARG00020023438	3.9772756	5.7294544	12.5723295	4	12.5723295	5.7294544	1.395996986	2.69E-09	4.50E-08	X	8467330	8661540	-1	MID1	midline 1 [Source:HGNC Symbol;Acc:HGNC:7095]	protein_coding
ENSOARG00020023443	0.8066216	0.9476364	1.6064375	4	1.6064375	0.9476364	1.020793128	0.005539644	0.018272411	23	43267735	43291567	1	IMPA2	inositol monophosphatase 2 [Source:HGNC Symbol;Acc:HGNC:6051]	protein_coding
ENSOARG00020023463	0.4745414	0.8652828	1.407279	4	1.407279	0.8652828	1.014623666	0.008463642	0.026165697	17	63551892	63589900	1	TRPV4	transient receptor potential cation channel subfamily V member 4 [Source:HGNC Symbol;Acc:HGNC:18083]	protein_coding
ENSOARG00020023468	8.7644086	9.0629244	10.613213	4	10.613213	9.0629244	0.52072771	0.023344352	0.060641125	5	87718584	87731584	-1	LYSMD3	LysM domain containing 3 [Source:HGNC Symbol;Acc:HGNC:26969]	protein_coding
ENSOARG00020023476	0.2769206	0.3363402	0.37539725	4	0.37539725	0.3363402	0.672782445	0.330687925	0.477237283	23	43297142	43307736	1	CIDEA	cell death inducing DFFA like effector a [Source:HGNC Symbol;Acc:HGNC:1976]	protein_coding
ENSOARG00020023518	0.0446764	0.1566228	0.2773585	4	0.2773585	0.1566228	1.10510597	0.03728343	0.088251626	22	34248589	34299107	1	VWA2	von Willebrand factor A domain containing 2 [Source:HGNC Symbol;Acc:HGNC:24709]	protein_coding
ENSOARG00020023525	6.1083148	7.2559866	9.38760175	4	9.38760175	7.2559866	0.936246794	5.56E-05	0.000330961	11	19979990	19998879	-1	SPAG5	sperm associated antigen 5 [Source:HGNC Symbol;Acc:HGNC:13452]	protein_coding
ENSOARG00020023530	2.6920816	3.5273664	4.3026385	4	4.3026385	3.5273664	0.582458461	9.32E-05	0.00052504	8	61835953	62064800	-1	MAP3K5	mitogen-activated protein kinase kinase kinase 5 [Source:HGNC Symbol;Acc:HGNC:6857]	protein_coding
ENSOARG00020023554	3.839962	4.2916646	6.425985	4	6.425985	4.2916646	0.877354579	0.004844535	0.016334834	24	27728501	27732934	1	BCKDK	branched chain keto acid dehydrogenase kinase [Source:HGNC Symbol;Acc:HGNC:16902]	protein_coding
ENSOARG00020023562	0.4456404	0.6602238	1.114981	4	1.114981	0.6602238	1.799911988	1.00E-05	7.20E-05	1	194937376	194995103	-1	PLAAT1	phospholipase A and acyltransferase 1 [Source:HGNC Symbol;Acc:HGNC:14922]	protein_coding
ENSOARG00020023573	2.8573984	6.1381356	8.46733425	4	8.46733425	6.1381356	0.74428427	8.36E-05	0.000477134	22	34301221	34418869	-1	AFAP1L2	actin filament associated protein 1 like 2 [Source:HGNC Symbol;Acc:HGNC:25901]	protein_coding
ENSOARG00020023598	8.829986	9.9192978	14.4463515	4	14.4463515	9.9192978	0.829240909	5.64E-08	6.99E-07	18	31476681	31499900	1			protein_coding
ENSOARG00020023642	0.2422102	0.7064138	2.01497675	4	2.01497675	0.7064138	1.822788829	0.000529716	0.002398879	25	44655060	44666607	1	AGT	angiotensinogen [Source:HGNC Symbol;Acc:HGNC:333]	protein_coding
ENSOARG00020023653	0.9831368	1.8308902	2.82707825	4	2.82707825	1.8308902	0.900934497	4.05E-07	4.10E-06	17	46091370	46267833	-1	ADGRD1	adhesion G protein-coupled receptor D1 [Source:HGNC Symbol;Acc:HGNC:19893]	protein_coding
ENSOARG00020023657	0	0.0103778	0.031416	4	0.031416	0.0103778	1.844648262	0.402606299	0.550888362	12	60797188	60854177	1	LHX4	LIM homeobox 4 [Source:HGNC Symbol;Acc:HGNC:21734]	protein_coding
ENSOARG00020023684	0.2695812	0.5864614	0.97703825	4	0.97703825	0.5864614	1.044521796	0.24789523	0.385358025	14	23542095	23543895	-1	MT3	metallothionein 3 [Source:NCBI gene (formerly Entrezgene);Acc:443168]	protein_coding
ENSOARG00020023696	9.2251688	9.6533926	11.14181725	4	11.14181725	9.6533926	0.502828555	0.004530223	0.015439132	3	217492451	217509633	1	ADSL	adenylosuccinate lyase [Source:HGNC Symbol;Acc:HGNC:291]	protein_coding
ENSOARG00020023712	11.555972	16.0532202	26.7224855	4	26.7224855	16.0532202	1.012930978	2.45E-07	2.61E-06	24	34698135	34716699	1	MDH2	malate dehydrogenase 2 [Source:HGNC Symbol;Acc:HGNC:6971]	protein_coding
ENSOARG00020023726	1.1353648	1.1795388	1.2425655	4	1.2425655	1.1795388	0.122827183	0.809750653	0.879596533	7	43522397	43530397	1	PIF1	PIF1 5'-to-3' DNA helicase [Source:HGNC Symbol;Acc:HGNC:26220]	protein_coding
ENSOARG00020023737	9.6367872	10.3152112	13.590663	4	13.590663	10.3152112	0.70476667	1.31E-06	1.18E-05	X	22991260	23283216	1	POLA1	DNA polymerase alpha 1, catalytic subunit [Source:HGNC Symbol;Acc:HGNC:9173]	protein_coding
ENSOARG00020023747	4.3333288	4.5700802	5.401151	4	5.401151	4.5700802	0.507421768	0.005971847	0.01949488	14	23615893	23646285	1	BBS2	Bardet-Biedl syndrome 2 [Source:HGNC Symbol;Acc:HGNC:967]	protein_coding
ENSOARG00020023767	7.1616556	7.7498528	10.75129975	4	10.75129975	7.7498528	0.773186418	5.85E-07	5.71E-06	19	16474619	16544396	1	KIF15	kinesin family member 15 [Source:HGNC Symbol;Acc:HGNC:17273]	protein_coding
ENSOARG00020023782	0.3745646	0.541212	0.74899675	4	0.74899675	0.541212	0.686058455	0.279986844	0.420983359	7	43563495	43603430	1	RBPMS2	RNA binding protein, mRNA processing factor 2 [Source:HGNC Symbol;Acc:HGNC:19098]	protein_coding
ENSOARG00020023797	8.14906	8.5838426	10.3379565	4	10.3379565	8.5838426	0.556177936	0.006683783	0.021462576	6	117511551	117521438	-1	TACC3	transforming acidic coiled-coil containing protein 3 [Source:HGNC Symbol;Acc:HGNC:11524]	protein_coding
ENSOARG00020023848	0	0.0194344	0.0524905	4	0.0524905	0.0194344	1.565443405	0.286255889	0.428597908	X	80375324	80377831	-1	AVPR2	arginine vasopressin receptor 2 [Source:HGNC Symbol;Acc:HGNC:897]	protein_coding
ENSOARG00020023851	2.3634904	2.9580836	3.64773825	4	3.64773825	2.9580836	0.604831734	0.014532897	0.040972371	11	19805876	19829741	1	SARM1	sterile alpha and TIR motif containing 1 [Source:HGNC Symbol;Acc:HGNC:17074]	protein_coding
ENSOARG00020023853	4.0402048	4.3596716	5.263122	4	5.263122	4.3596716	0.576529928	0.030210645	0.074592015	19	47845757	47876906	-1	PRKCD	protein kinase C delta [Source:HGNC Symbol;Acc:HGNC:9399]	protein_coding
ENSOARG00020023854	27.156887	33.8492432	39.275572	4	39.275572	33.8492432	1.572290391	5.94E-28	4.44E-25	26	23041042	23087569	1	DLC1	DLC1 Rho GTPase activating protein [Source:HGNC Symbol;Acc:HGNC:2897]	protein_coding
ENSOARG00020023900	0.0812324	0.2266092	0.45966675	4	0.45966675	0.2266092	1.344682212	0.030488075	0.075167695	10	78269622	78281612	-1	METTL21C	methyltransferase 21C, AARS1 lysine [Source:HGNC Symbol;Acc:HGNC:33717]	protein_coding
ENSOARG00020023926	7.3148724	8.775778	10.314205	4	10.314205	8.775778	0.518418327	0.002639091	0.009702295	24	16028623	16373103	1	XYLT1	xylosyltransferase 1 [Source:HGNC Symbol;Acc:HGNC:15516]	protein_coding
ENSOARG00020023949	19.6862324	20.4993288	22.86127425	4	22.86127425	20.4993288	0.370339468	0.008218205	0.025529474	22	45004362	45391165	-1	ADAM12	ADAM metallopeptidase domain 12 [Source:HGNC Symbol;Acc:HGNC:190]	protein_coding
ENSOARG00020023954	3.9860258	4.2568108	4.44419475	4	4.44419475	4.2568108	0.421904364	0.040378493	0.094405199	24	34903674	34937525	1	DTX2	deltex E3 ubiquitin ligase 2 [Source:HGNC Symbol;Acc:HGNC:15973]	protein_coding
ENSOARG00020023962	0.3378904	0.507226	0.8842635	4	0.8842635	0.507226	1.124826964	0.036098799	0.086080333	14	47904360	47912691	-1	LGALS4	galectin 4 [Source:HGNC Symbol;Acc:HGNC:6565]	protein_coding
ENSOARG00020023965	1.1955416	3.1227954	5.669799	4	5.669799	3.1227954	0.887261096	0.005304531	0.01763393	1	196929242	196949416	-1	OSTN	osteocrin [Source:HGNC Symbol;Acc:HGNC:29961]	protein_coding
ENSOARG00020023989	2.4620806	2.57087	2.75768725	4	2.75768725	2.57087	0.390555785	0.455033868	0.599639821	9	78239076	78246871	-1	OSR2	odd-skipped related transciption factor 2 [Source:HGNC Symbol;Acc:HGNC:15830]	protein_coding
ENSOARG00020024001	1.6060006	1.6319188	1.70300725	4	1.70300725	1.6319188	0.362519055	0.048435189	0.109103316	18	31893868	31918801	1	SEMA7A	semaphorin 7A (John Milton Hagen blood group) [Source:HGNC Symbol;Acc:HGNC:10741]	protein_coding
ENSOARG00020024004	14.6686248	15.630259	18.91252025	4	18.91252025	15.630259	0.692632352	6.11E-06	4.61E-05	2	68850059	69066912	1	KANK1	KN motif and ankyrin repeat domains 1 [Source:HGNC Symbol;Acc:HGNC:19309]	protein_coding
ENSOARG00020024044	6.2144892	6.2485792	6.419386	4	6.419386	6.2485792	0.227178042	0.243098599	0.380168453	X	52476401	52514444	-1	FGD1	FYVE, RhoGEF and PH domain containing 1 [Source:HGNC Symbol;Acc:HGNC:3663]	protein_coding
ENSOARG00020024057	2.032201	2.625151	3.77893825	4	3.77893825	2.625151	0.819715436	0.000429435	0.002009552	11	42125843	42147258	1	STAT5A	signal transducer and activator of transcription 5A [Source:HGNC Symbol;Acc:HGNC:11366]	protein_coding
ENSOARG00020024075	1.1202862	1.4831162	2.1007525	4	2.1007525	1.4831162	0.785677333	0.004508653	0.015376847	20	26246166	26271692	1	NOTCH4	notch receptor 4 [Source:HGNC Symbol;Acc:HGNC:7884]	protein_coding
ENSOARG00020024100	0.0483002	0.0525576	0.0595705	4	0.0595705	0.0525576	0.398378993	0.78779874	0.863992558	1	197727055	197750613	-1	CLDN16	claudin 16 [Source:HGNC Symbol;Acc:HGNC:2037]	protein_coding
ENSOARG00020024144	7.0466532	7.9952402	8.78916425	4	8.78916425	7.9952402	0.425306368	0.01715464	0.047142444	11	42050619	42115098	-1	STAT5B	signal transducer and activator of transcription 5B [Source:HGNC Symbol;Acc:HGNC:11367]	protein_coding
ENSOARG00020024146	18.6224714	21.9564882	28.4387655	4	28.4387655	21.9564882	1.051949422	1.38E-12	4.60E-11	1	198001988	198179355	1	P3H2	prolyl 3-hydroxylase 2 [Source:HGNC Symbol;Acc:HGNC:19317]	protein_coding
ENSOARG00020024164	0.8679822	1.2434582	2.12817625	4	2.12817625	1.2434582	1.085811225	0.000675627	0.002974541	19	48148988	48163995	1	ITIH4	inter-alpha-trypsin inhibitor heavy chain 4 [Source:HGNC Symbol;Acc:HGNC:6169]	protein_coding
ENSOARG00020024201	26.3713992	28.2794132	34.48151	4	34.48151	28.2794132	0.64791219	8.92E-06	6.49E-05	22	45861629	46430644	1	DOCK1	dedicator of cytokinesis 1 [Source:HGNC Symbol;Acc:HGNC:2987]	protein_coding
ENSOARG00020024233	0.2986406	0.5108468	0.7584545	4	0.7584545	0.5108468	0.871773786	0.001811436	0.006973897	6	37856518	37976184	-1	FAM184B	family with sequence similarity 184 member B [Source:HGNC Symbol;Acc:HGNC:29235]	protein_coding
ENSOARG00020024308	5.8435784	8.498487	10.16812075	4	10.16812075	8.498487	0.512941375	0.001865906	0.007164403	5	58449533	58517598	1	AFAP1L1	actin filament associated protein 1 like 1 [Source:HGNC Symbol;Acc:HGNC:26714]	protein_coding
ENSOARG00020024328	4.7547942	5.2421612	6.27699075	4	6.27699075	5.2421612	0.552632074	0.003491569	0.012312792	20	17643075	17668518	1	TMEM63B	transmembrane protein 63B [Source:HGNC Symbol;Acc:HGNC:17735]	protein_coding
ENSOARG00020024373	1.1844054	2.3177446	3.406347	4	3.406347	2.3177446	1.632362696	9.71E-05	0.000544508	6	80431335	80646293	-1	TECRL	trans-2,3-enoyl-CoA reductase like [Source:HGNC Symbol;Acc:HGNC:27365]	protein_coding
ENSOARG00020024437	0.0118246	0.097265	0.3727885	4	0.3727885	0.097265	2.178700893	0.031474343	0.077141055	26	34212339	34347260	1	ADAM18	ADAM metallopeptidase domain 18 [Source:HGNC Symbol;Acc:HGNC:196]	protein_coding
ENSOARG00020024451	0.0802788	0.1332844	0.23640425	4	0.23640425	0.1332844	1.144709161	0.275214433	0.415245174	7	8806945	8814886	-1	OTP	orthopedia homeobox [Source:HGNC Symbol;Acc:HGNC:8518]	protein_coding
ENSOARG00020024460	5.579869	9.4245798	17.3171735	4	17.3171735	9.4245798	0.925528217	0.000232666	0.00117313	19	48246454	48248728	-1			protein_coding
ENSOARG00020024468	4.7409274	5.5487836	9.06704575	4	9.06704575	5.5487836	1.041694145	1.28E-05	8.91E-05	23	25034356	25267496	1	GAREM1	GRB2 associated regulator of MAPK1 subtype 1 [Source:HGNC Symbol;Acc:HGNC:26136]	protein_coding
ENSOARG00020024504	1.7629078	2.4644902	3.63813425	4	3.63813425	2.4644902	1.114282103	0.005453964	0.018024816	24	28024253	28030618	1	TGFB1I1	transforming growth factor beta 1 induced transcript 1 [Source:HGNC Symbol;Acc:HGNC:11767]	protein_coding
ENSOARG00020024514	3.4964102	4.2177134	5.1033805	4	5.1033805	4.2177134	0.566545927	0.000841731	0.003589078	24	21300629	21378665	-1	USP31	ubiquitin specific peptidase 31 [Source:HGNC Symbol;Acc:HGNC:20060]	protein_coding
ENSOARG00020024519	0.4773172	0.5844788	0.7353475	4	0.7353475	0.5844788	0.775323864	0.175834031	0.295900709	9	32832197	32842765	-1	CLXN	calaxin [Source:HGNC Symbol;Acc:HGNC:25678]	protein_coding
ENSOARG00020024522	0.072619	0.1827236	0.600116	4	0.600116	0.1827236	2.019865734	0.258846511	0.397252487	21	12141742	12142008	1			protein_coding
ENSOARG00020024564	0.0697668	0.0854036	0.1336045	4	0.1336045	0.0854036	0.921655775	0.192925606	0.317659085	X	80504893	80518708	-1	PLXNB3	plexin B3 [Source:HGNC Symbol;Acc:HGNC:9105]	protein_coding
ENSOARG00020024567	10.65775	11.0368252	11.74085575	4	11.74085575	11.0368252	0.686689264	1.30E-06	1.17E-05	23	43798686	43959066	1	LDLRAD4	low density lipoprotein receptor class A domain containing 4 [Source:HGNC Symbol;Acc:HGNC:1224]	protein_coding
ENSOARG00020024579	2.2264552	2.7781346	3.664729	4	3.664729	2.7781346	1.016861204	0.000271619	0.001344491	3	218478377	218488348	-1	PMM1	phosphomannomutase 1 [Source:HGNC Symbol;Acc:HGNC:9114]	protein_coding
ENSOARG00020024600	4.1103334	5.0153416	6.1691455	4	6.1691455	5.0153416	0.629599278	0.007005608	0.02228905	20	46349655	46370674	1	SLC35B3	solute carrier family 35 member B3 [Source:HGNC Symbol;Acc:HGNC:21601]	protein_coding
ENSOARG00020024612	6.089745	6.6560762	7.46795275	4	7.46795275	6.6560762	0.535988597	0.240542954	0.377133156	11	26500105	26502509	-1	MED11	mediator complex subunit 11 [Source:HGNC Symbol;Acc:HGNC:32687]	protein_coding
ENSOARG00020024665	3.8968236	4.639436	7.07650475	4	7.07650475	4.639436	1.588688601	3.58E-08	4.63E-07	X	9933131	10843120	1	FRMPD4	FERM and PDZ domain containing 4 [Source:HGNC Symbol;Acc:HGNC:29007]	protein_coding
ENSOARG00020024699	0.5792082	0.6173242	0.712101	4	0.712101	0.6173242	0.535047831	0.488230668	0.631454014	24	35898773	35904865	1	CLDN15	claudin 15 [Source:HGNC Symbol;Acc:HGNC:2036]	protein_coding
ENSOARG00020024704	0.0376192	0.0601558	0.114386	4	0.114386	0.0601558	1.252884231	0.002914169	0.010553621	7	54707619	54927063	1	WDR72	WD repeat domain 72 [Source:HGNC Symbol;Acc:HGNC:26790]	protein_coding
ENSOARG00020024711	3.24364	3.9573016	5.63901925	4	5.63901925	3.9573016	0.816958057	2.26E-05	0.00014825	3	218588777	218644339	1	MEI1	meiotic double-stranded break formation protein 1 [Source:HGNC Symbol;Acc:HGNC:28613]	protein_coding
ENSOARG00020024738	10.530339	11.8136114	15.8038945	4	15.8038945	11.8136114	0.697328788	0.000395645	0.00187207	24	35916485	35928214	1	PLOD3	procollagen-lysine,2-oxoglutarate 5-dioxygenase 3 [Source:HGNC Symbol;Acc:HGNC:9083]	protein_coding
ENSOARG00020024741	1.2398598	1.6064654	2.34654425	4	2.34654425	1.6064654	0.834785351	0.000486989	0.002236846	24	17410328	17464284	-1	TMC7	transmembrane channel like 7 [Source:HGNC Symbol;Acc:HGNC:23000]	protein_coding
ENSOARG00020024755	0	0.024888	0.0418035	4	0.0418035	0.024888	1.182260532	0.572540184	0.701624703	15	27176646	27203812	-1	APOA5	apolipoprotein A5 [Source:HGNC Symbol;Acc:HGNC:17288]	protein_coding
ENSOARG00020024774	6.854393	8.950324	11.59839875	4	11.59839875	8.950324	0.40128956	0.145738079	0.257113581	11	18831303	18989298	1			protein_coding
ENSOARG00020024778	0.0134124	0.1536604	0.24881625	4	0.24881625	0.1536604	0.997511771	0.418257294	0.566575268	11	12507652	12516237	-1	CA4	carbonic anhydrase 4 [Source:HGNC Symbol;Acc:HGNC:1375]	protein_coding
ENSOARG00020024821	5.592462	6.2669134	7.35755925	4	7.35755925	6.2669134	0.515607284	0.034470846	0.082822271	15	27246501	27510597	-1	SIK3	SIK family kinase 3 [Source:HGNC Symbol;Acc:HGNC:29165]	protein_coding
ENSOARG00020024824	22.8187744	23.3799772	24.10888525	4	24.10888525	23.3799772	0.325308856	0.043794239	0.100664764	3	218683546	218747987	1	SREBF2	sterol regulatory element binding transcription factor 2 [Source:HGNC Symbol;Acc:HGNC:11290]	protein_coding
ENSOARG00020024852	14.080013	14.8394646	15.96929825	4	15.96929825	14.8394646	0.396548779	0.065549131	0.138860659	24	36001744	36008947	-1	AP1S1	adaptor related protein complex 1 subunit sigma 1 [Source:HGNC Symbol;Acc:HGNC:559]	protein_coding
ENSOARG00020024860	5.341596	6.30813	7.81196175	4	7.81196175	6.30813	0.600293738	0.000159494	0.000839784	13	3765589	3800801	-1	JAG1	jagged canonical Notch ligand 1 [Source:HGNC Symbol;Acc:HGNC:6188]	protein_coding
ENSOARG00020024874	4.348458	4.6021834	5.9197445	4	5.9197445	4.6021834	0.527813498	0.001232076	0.005009851	19	7470847	7506717	1	CRTAP	cartilage associated protein [Source:HGNC Symbol;Acc:HGNC:2379]	protein_coding
ENSOARG00020024893	4.5070512	4.6418496	4.9720765	4	4.9720765	4.6418496	0.40353169	0.04370424	0.100531536	X	132457181	132547789	-1	SYTL4	synaptotagmin like 4 [Source:HGNC Symbol;Acc:HGNC:15588]	protein_coding
ENSOARG00020024902	0	0.0537182	0.223644	4	0.223644	0.0537182	1.798978488	0.399113802	0.547111668	19	52702636	52707363	1			protein_coding
ENSOARG00020024936	1.675188	1.7485402	1.862947	4	1.862947	1.7485402	0.384007477	0.111419624	0.208881038	23	46121226	46217368	-1	PSTPIP2	proline-serine-threonine phosphatase interacting protein 2 [Source:HGNC Symbol;Acc:HGNC:9581]	protein_coding
ENSOARG00020024939	5.2317424	5.8978546	9.2624255	4	9.2624255	5.8978546	0.930505893	0.00011512	0.000630863	24	21881804	21892391	1	PLK1	polo like kinase 1 [Source:HGNC Symbol;Acc:HGNC:9077]	protein_coding
ENSOARG00020024942	7.4056506	7.7640204	8.87616325	4	8.87616325	7.7640204	0.481393716	0.007417694	0.023377127	20	47098437	47122688	-1	RIOK1	RIO kinase 1 [Source:HGNC Symbol;Acc:HGNC:18656]	protein_coding
ENSOARG00020024978	1.8968902	2.2276012	2.5340075	4	2.5340075	2.2276012	0.472549417	0.080545751	0.16256291	19	52794204	52819196	1	ALS2CL	ALS2 C-terminal like [Source:HGNC Symbol;Acc:HGNC:20605]	protein_coding
ENSOARG00020024986	6.8293854	7.8694698	10.51774825	4	10.51774825	7.8694698	0.703457796	4.04E-05	0.000249045	14	48489401	48515951	1	SUPT5H	SPT5 homolog, DSIF elongation factor subunit [Source:HGNC Symbol;Acc:HGNC:11469]	protein_coding
ENSOARG00020025003	0.054255	0.0630342	0.08195125	4	0.08195125	0.0630342	0.654529451	0.35118488	0.497627377	X	132579101	132603528	-1	NOX1	NADPH oxidase 1 [Source:HGNC Symbol;Acc:HGNC:7889]	protein_coding
ENSOARG00020025006	3.7596726	4.112626	4.76254875	4	4.76254875	4.112626	0.499591179	0.008121039	0.025263151	20	47213455	47272925	-1	RREB1	ras responsive element binding protein 1 [Source:HGNC Symbol;Acc:HGNC:10449]	protein_coding
ENSOARG00020025068	18.1792276	21.1046944	26.23091925	4	26.23091925	21.1046944	0.611363845	4.20E-05	0.000256994	23	58626353	58648988	-1	LMAN1	lectin, mannose binding 1 [Source:HGNC Symbol;Acc:HGNC:6631]	protein_coding
ENSOARG00020025091	1.1324686	1.633181	2.44152775	4	2.44152775	1.633181	0.798838512	0.005007436	0.016812855	22	46810668	46990582	1	PTPRE	protein tyrosine phosphatase receptor type E [Source:HGNC Symbol;Acc:HGNC:9669]	protein_coding
ENSOARG00020025105	0.4321248	0.7121982	1.02701675	4	1.02701675	0.7121982	0.838739401	4.88E-06	3.79E-05	24	22049912	22424429	1	PRKCB	protein kinase C beta [Source:HGNC Symbol;Acc:HGNC:9395]	protein_coding
ENSOARG00020025144	38.0274534	42.3681822	52.25848	4	52.25848	42.3681822	0.590819621	5.44E-05	0.000324435	17	70401307	70411213	1	YWHAH	tyrosine 3-monooxygenase/tryptophan 5-monooxygenase activation protein eta [Source:HGNC Symbol;Acc:HGNC:12853]	protein_coding
ENSOARG00020025165	3.2529058	4.0002528	7.01085625	4	7.01085625	4.0002528	1.106859447	0.002071617	0.007844589	19	16876723	16886319	-1			protein_coding
ENSOARG00020025177	0.022254	0.0309724	0.041576	4	0.041576	0.0309724	0.854616902	0.532463959	0.669107039	11	26338288	26340162	-1	GP1BA	glycoprotein Ib platelet subunit alpha [Source:HGNC Symbol;Acc:HGNC:4439]	protein_coding
ENSOARG00020025220	5.7255556	6.8666342	9.47872675	4	9.47872675	6.8666342	0.755068005	2.27E-07	2.43E-06	19	53320919	53397687	1	FYCO1	FYVE and coiled-coil domain autophagy adaptor 1 [Source:HGNC Symbol;Acc:HGNC:14673]	protein_coding
ENSOARG00020025233	1.1509204	1.755105	2.521316	4	2.521316	1.755105	1.332296524	1.50E-08	2.13E-07	11	44817665	44874201	-1	PLEKHM1	pleckstrin homology and RUN domain containing M1 [Source:HGNC Symbol;Acc:HGNC:29017]	protein_coding
ENSOARG00020025286	0.322616	0.645158	1.161761	4	1.161761	0.645158	0.887183285	0.099455859	0.191765189	20	7418888	7425051	-1	HLA-DMA	major histocompatibility complex, class II, DM alpha [Source:HGNC Symbol;Acc:HGNC:4934]	protein_coding
ENSOARG00020025304	0.120483	0.162607	0.2711895	4	0.2711895	0.162607	1.095241356	0.123718468	0.22612704	19	16952800	16972697	-1	CPNE9	copine family member 9 [Source:HGNC Symbol;Acc:HGNC:24336]	protein_coding
ENSOARG00020025325	3.1443928	4.618187	10.7979465	4	10.7979465	4.618187	1.526245938	2.38E-14	1.17E-12	11	26296692	26312203	1	CAMTA2	calmodulin binding transcription activator 2 [Source:HGNC Symbol;Acc:HGNC:18807]	protein_coding
ENSOARG00020025335	4.4028634	5.3117954	8.647011	4	8.647011	5.3117954	0.988520642	2.18E-08	2.99E-07	19	53618847	53686103	-1	LIMD1	LIM domain containing 1 [Source:HGNC Symbol;Acc:HGNC:6612]	protein_coding
ENSOARG00020025345	0.4949866	0.7662392	1.95334925	4	1.95334925	0.7662392	1.628199171	6.18E-11	1.49E-09	23	60200297	60416297	1	CDH20	cadherin 20 [Source:HGNC Symbol;Acc:HGNC:1760]	protein_coding
ENSOARG00020025374	0.1898426	0.554584	1.55524225	4	1.55524225	0.554584	1.810110053	0.001180797	0.004817076	23	30183946	30402739	1	AQP4	aquaporin 4 [Source:HGNC Symbol;Acc:HGNC:637]	protein_coding
ENSOARG00020025401	0.005257	0.020371	0.053947	4	0.053947	0.020371	1.747690637	0.231712692	0.366113894	6	16910015	16929174	1	ETNPPL	ethanolamine-phosphate phospho-lyase [Source:HGNC Symbol;Acc:HGNC:14404]	protein_coding
ENSOARG00020025412	1.5217326	1.7712184	1.99125375	4	1.99125375	1.7712184	0.475531978	0.248837802	0.386276685	11	50434180	50442266	1	NOTUM	notum, palmitoleoyl-protein carboxylesterase [Source:HGNC Symbol;Acc:HGNC:27106]	protein_coding
ENSOARG00020025417	0.011033	0.0199222	0.04065275	4	0.04065275	0.0199222	1.217454319	0.480566503	0.624395437	21	16308811	16480635	1			protein_coding
ENSOARG00020025435	0.0079344	0.0112286	0.020092	4	0.020092	0.0112286	1.184663917	0.52382961	0.660882375	13	26035982	26100330	1	GAD2	glutamate decarboxylase 2 [Source:HGNC Symbol;Acc:HGNC:4093]	protein_coding
ENSOARG00020025474	0.4324432	0.6663506	0.93753075	4	0.93753075	0.6663506	0.864436122	0.282787826	0.424443096	22	37362025	37367530	1	EMX2	empty spiracles homeobox 2 [Source:HGNC Symbol;Acc:HGNC:3341]	protein_coding
ENSOARG00020025481	9.0535854	10.2093824	13.42552925	4	13.42552925	10.2093824	0.352928793	0.055669477	0.12215758	22	37804018	37846155	-1	RAB11FIP2	RAB11 family interacting protein 2 [Source:HGNC Symbol;Acc:HGNC:29152]	protein_coding
ENSOARG00020025486	9.4591562	11.7495232	21.914358	4	21.914358	11.7495232	1.18577013	4.40E-16	3.00E-14	2	219919172	220126058	-1	TNS1	tensin 1 [Source:HGNC Symbol;Acc:HGNC:11973]	protein_coding
ENSOARG00020025593	0.460006	0.5818614	1.25580275	4	1.25580275	0.5818614	1.626677053	4.39E-05	0.000268144	11	44603903	44629676	1	FMNL1	formin like 1 [Source:HGNC Symbol;Acc:HGNC:1212]	protein_coding
ENSOARG00020025596	0.5177322	0.8189804	1.2128665	4	1.2128665	0.8189804	0.86862098	0.006799322	0.021740138	24	25393141	25442136	1	IL4R	interleukin 4 receptor [Source:HGNC Symbol;Acc:HGNC:6015]	protein_coding
ENSOARG00020025632	0.9484332	1.176317	1.7520525	4	1.7520525	1.176317	0.87498863	0.002278856	0.008523918	11	44520945	44542578	-1	PLCD3	phospholipase C delta 3 [Source:HGNC Symbol;Acc:HGNC:9061]	protein_coding
ENSOARG00020025633	4.81783	5.0703102	5.510092	4	5.510092	5.0703102	0.415414671	0.005403647	0.017880673	26	36454070	36518113	1	IKBKB	inhibitor of nuclear factor kappa B kinase subunit beta [Source:HGNC Symbol;Acc:HGNC:5960]	protein_coding
ENSOARG00020025636	1.2185888	1.2798882	1.371211	4	1.371211	1.2798882	0.376023242	0.390760218	0.539142866	17	71474808	71482042	1	SUSD2	sushi domain containing 2 [Source:HGNC Symbol;Acc:HGNC:30667]	protein_coding
ENSOARG00020025650	1.9962808	2.523681	3.27475175	4	3.27475175	2.523681	0.652621131	0.0140467	0.039886905	11	44368605	44390633	-1	KIF18B	kinesin family member 18B [Source:HGNC Symbol;Acc:HGNC:27102]	protein_coding
ENSOARG00020025691	1.7637328	2.669987	7.69353825	4	7.69353825	2.669987	1.827157301	4.13E-20	6.77E-18	19	48425846	48452463	-1	STAB1	stabilin 1 [Source:HGNC Symbol;Acc:HGNC:18628]	protein_coding
ENSOARG00020025706	5.0283356	5.7470102	7.560504	4	7.560504	5.7470102	0.675033568	0.000376869	0.001791397	9	39268582	39461593	1	CHD7	chromodomain helicase DNA binding protein 7 [Source:HGNC Symbol;Acc:HGNC:20626]	protein_coding
ENSOARG00020025707	1.4602466	1.723293	3.02239875	4	3.02239875	1.723293	1.115410364	0.115630402	0.215326891	19	55733334	55733804	1			protein_coding
ENSOARG00020025730	0.8017678	0.921413	1.128688	4	1.128688	0.921413	0.707026992	0.176143589	0.296338858	17	71842013	71855174	-1	RAB36	RAB36, member RAS oncogene family [Source:HGNC Symbol;Acc:HGNC:9775]	protein_coding
ENSOARG00020025733	10.8768874	12.7009452	14.74699525	4	14.74699525	12.7009452	0.468485377	0.002880009	0.010442303	26	37478962	37564370	1	CSGALNACT1	chondroitin sulfate N-acetylgalactosaminyltransferase 1 [Source:HGNC Symbol;Acc:HGNC:24290]	protein_coding
ENSOARG00020025735	7.4033862	10.0226534	14.00856875	4	14.00856875	10.0226534	0.773716651	2.10E-05	0.000138404	19	56084274	56133222	1	PLXND1	plexin D1 [Source:HGNC Symbol;Acc:HGNC:9107]	protein_coding
ENSOARG00020025774	6.6350588	7.078212	9.0141285	4	9.0141285	7.078212	0.638972029	0.000203981	0.001045145	3	214995759	215155974	-1	MICAL3	microtubule associated monooxygenase, calponin and LIM domain containing 3 [Source:HGNC Symbol;Acc:HGNC:24694]	protein_coding
ENSOARG00020025801	7.6009752	7.8180542	8.3561875	4	8.3561875	7.8180542	0.560711095	0.000619263	0.002753	23	61361964	61594855	1	PHLPP1	PH domain and leucine rich repeat protein phosphatase 1 [Source:HGNC Symbol;Acc:HGNC:20610]	protein_coding
ENSOARG00020025804	1.814142	2.1389456	2.6867895	4	2.6867895	2.1389456	0.890154991	0.057284702	0.124967772	3	215189655	215200107	1	PEX26	peroxisomal biogenesis factor 26 [Source:HGNC Symbol;Acc:HGNC:22965]	protein_coding
ENSOARG00020025807	2.0366864	2.2285034	2.81730425	4	2.81730425	2.2285034	1.012646132	0.000216153	0.001100266	19	11338465	11460531	1	CTDSPL	CTD small phosphatase like [Source:HGNC Symbol;Acc:HGNC:16890]	protein_coding
ENSOARG00020025827	5.7327822	5.9935518	7.07082375	4	7.07082375	5.9935518	0.272167463	0.152079339	0.265145047	9	43009044	43071774	1	MTFR1	mitochondrial fission regulator 1 [Source:HGNC Symbol;Acc:HGNC:29510]	protein_coding
ENSOARG00020025840	8.3273582	8.58662	9.87050775	4	9.87050775	8.58662	0.717393346	0.00229119	0.008564904	9	43077719	43185734	-1	PDE7A	phosphodiesterase 7A [Source:HGNC Symbol;Acc:HGNC:8791]	protein_coding
ENSOARG00020025849	2.4483162	2.8181744	3.20330025	4	3.20330025	2.8181744	0.325925509	0.133091102	0.23950831	1	38832995	38925700	-1			protein_coding
ENSOARG00020025878	11.5666684	11.8976422	13.1771475	4	13.1771475	11.8976422	0.441315226	0.00293812	0.010623876	19	57196036	57305548	-1	NR2C2	nuclear receptor subfamily 2 group C member 2 [Source:HGNC Symbol;Acc:HGNC:7972]	protein_coding
ENSOARG00020025902	0.0394484	0.0617712	0.161566	4	0.161566	0.0617712	1.67705487	0.176636609	0.296954299	24	26375421	26380299	-1	LAT	linker for activation of T cells [Source:HGNC Symbol;Acc:HGNC:18874]	protein_coding
ENSOARG00020025926	2.3270512	2.5906674	3.2981455	4	3.2981455	2.5906674	0.739150455	0.006765384	0.02166129	21	23236546	23254810	1	E2F8	E2F transcription factor 8 [Source:HGNC Symbol;Acc:HGNC:24727]	protein_coding
ENSOARG00020025929	0.043731	0.061512	0.07492625	4	0.07492625	0.061512	0.614386217	0.530473996	0.667326711	8	84315279	84364327	-1	PLG	plasminogen [Source:HGNC Symbol;Acc:HGNC:9071]	protein_coding
ENSOARG00020025943	2.7716952	2.9152946	3.235114	4	3.235114	2.9152946	0.456991079	0.195791846	0.321205948	19	57715728	57813170	-1	SLC6A6	solute carrier family 6 member 6 [Source:HGNC Symbol;Acc:HGNC:11052]	protein_coding
ENSOARG00020025944	9.683715	19.0885104	42.069995	4	42.069995	19.0885104	1.444476559	3.11E-12	9.76E-11	21	23278397	23299313	1	CSRP3	cysteine and glycine rich protein 3 [Source:HGNC Symbol;Acc:HGNC:2472]	protein_coding
ENSOARG00020025947	8.8149798	9.486721	10.52865675	4	10.52865675	9.486721	0.36588981	0.115803561	0.215563371	1	40261599	40406693	1	RAVER2	ribonucleoprotein, PTB binding 2 [Source:HGNC Symbol;Acc:HGNC:25577]	protein_coding
ENSOARG00020025975	0	0.0322108	0.08176	4	0.08176	0.0322108	1.341828903	0.421217639	0.569140546	11	57270503	57277694	1	CPSF4L	cleavage and polyadenylation specific factor 4 like [Source:HGNC Symbol;Acc:HGNC:33632]	protein_coding
ENSOARG00020025991	9.2813778	10.4434924	11.4436755	4	11.4436755	10.4434924	0.414800902	0.089054029	0.175811103	24	26480718	26484726	1	TUFM	Tu translation elongation factor, mitochondrial [Source:HGNC Symbol;Acc:HGNC:12420]	protein_coding
ENSOARG00020025996	11.0133466	11.5183798	13.90906025	4	13.90906025	11.5183798	0.597483075	0.000124426	0.000676106	8	84377352	84524922	1	MAP3K4	mitogen-activated protein kinase kinase kinase 4 [Source:HGNC Symbol;Acc:HGNC:6856]	protein_coding
ENSOARG00020026016	4.3142468	4.9401506	7.32764075	4	7.32764075	4.9401506	0.869494725	2.41E-05	0.000157004	17	72119255	72138795	-1	PPIL2	peptidylprolyl isomerase like 2 [Source:HGNC Symbol;Acc:HGNC:9261]	protein_coding
ENSOARG00020026028	0.2612924	0.3334978	0.67625275	4	0.67625275	0.3334978	1.312977798	0.094013646	0.183315813	24	26500097	26504012	1			protein_coding
ENSOARG00020026051	15.5386568	16.3555792	17.81515575	4	17.81515575	16.3555792	0.388685827	0.036126057	0.086134334	11	50102140	50138181	1	CSNK1D	casein kinase 1 delta [Source:HGNC Symbol;Acc:HGNC:2452]	protein_coding
ENSOARG00020026061	8.1515096	9.3592658	14.841591	4	14.841591	9.3592658	0.958429828	6.48E-10	1.26E-08	17	72247636	72304777	-1	PI4KA	phosphatidylinositol 4-kinase alpha [Source:HGNC Symbol;Acc:HGNC:8983]	protein_coding
ENSOARG00020026109	0.0742124	0.0892122	0.135572	4	0.135572	0.0892122	0.905206363	0.374004994	0.52141813	1	106585405	106590720	1	HAPLN2	hyaluronan and proteoglycan link protein 2 [Source:HGNC Symbol;Acc:HGNC:17410]	protein_coding
ENSOARG00020026136	0.2284144	0.513829	0.71040575	4	0.71040575	0.513829	0.812695996	0.147422775	0.259448526	1	106855198	106867244	1	LRRC71	leucine rich repeat containing 71 [Source:HGNC Symbol;Acc:HGNC:26556]	protein_coding
ENSOARG00020026161	0.0167508	0.0306906	0.0493965	4	0.0493965	0.0306906	0.953357472	0.355775634	0.5023212	8	90131904	90155908	-1		FERM domain containing 1 [Source:HGNC Symbol;Acc:HGNC:21240]	protein_coding
ENSOARG00020026173	30.63991	41.387239	57.97722825	4	57.97722825	41.387239	0.783268753	5.07E-06	3.92E-05	8	90823644	90852225	-1	THBS2	thrombospondin 2 [Source:HGNC Symbol;Acc:HGNC:11786]	protein_coding
ENSOARG00020026191	21.0703432	26.217308	34.5171235	4	34.5171235	26.217308	0.748575541	0.000402946	0.00190132	11	35332790	35337267	-1	NME1	NME/NM23 nucleoside diphosphate kinase 1 [Source:HGNC Symbol;Acc:HGNC:7849]	protein_coding
ENSOARG00020026198	4.8538486	5.363752	7.11288375	4	7.11288375	5.363752	0.69562536	4.95E-05	0.000298214	25	32859657	32903912	-1	POLR3A	RNA polymerase III subunit A [Source:HGNC Symbol;Acc:HGNC:30074]	protein_coding
ENSOARG00020026215	0.4279188	0.5746078	1.23783975	4	1.23783975	0.5746078	1.366755072	1.02E-05	7.31E-05	24	2356073	2457855	1			protein_coding
ENSOARG00020026223	10.9409698	12.404033	17.885033	4	17.885033	12.404033	0.811846829	2.72E-07	2.86E-06	25	34305291	34346255	1	ANXA11	annexin A11 [Source:HGNC Symbol;Acc:HGNC:535]	protein_coding
ENSOARG00020026238	4.6001446	5.3167072	7.06932625	4	7.06932625	5.3167072	0.574265661	0.012303245	0.035796138	11	34380766	34399089	1	SREBF1	sterol regulatory element binding transcription factor 1 [Source:HGNC Symbol;Acc:HGNC:11289]	protein_coding
ENSOARG00020026252	0.0816066	0.213044	0.36063125	4	0.36063125	0.213044	1.098463022	0.147814347	0.259966168	24	1656169	1663645	-1	CCDC154	coiled-coil domain containing 154 [Source:HGNC Symbol;Acc:HGNC:34454]	protein_coding
ENSOARG00020026254	0	0.0034704	0.015657	4	0.015657	0.0034704	2.244441569	0.281341762	0.422733558	25	34699834	34704324	-1			protein_coding
ENSOARG00020026260	0.046401	0.362884	0.909371	4	0.909371	0.362884	1.412724588	0.03008846	0.074368989	24	1688819	1692175	-1	PTX4	pentraxin 4 [Source:HGNC Symbol;Acc:HGNC:14171]	protein_coding
ENSOARG00020026297	0.154528	0.4203346	1.84439225	4	1.84439225	0.4203346	2.422726307	1.05E-08	1.55E-07	25	38200340	38222753	1	CDHR1	cadherin related family member 1 [Source:HGNC Symbol;Acc:HGNC:14550]	protein_coding
ENSOARG00020026337	11.3458984	12.2327368	16.3181385	4	16.3181385	12.2327368	0.70546977	0.000101551	0.000565971	11	34135303	34147240	1	FLII	FLII actin remodeling protein [Source:HGNC Symbol;Acc:HGNC:3750]	protein_coding
ENSOARG00020026342	0.0922126	0.241793	0.3851455	4	0.3851455	0.241793	1.079765238	0.076556734	0.156293569	24	2759663	2771929	1			protein_coding
ENSOARG00020026370	4.3260966	5.6072052	6.42166075	4	6.42166075	5.6072052	0.482569258	0.013898929	0.039539437	25	40581271	40599839	-1	MMRN2	multimerin 2 [Source:HGNC Symbol;Acc:HGNC:19888]	protein_coding
ENSOARG00020026397	24.0877654	30.1528602	46.50624	4	46.50624	30.1528602	0.909018126	6.20E-05	0.000364219	11	33837166	33839866	1	MFAP4	microfibril associated protein 4 [Source:HGNC Symbol;Acc:HGNC:7035]	protein_coding
ENSOARG00020026448	0.6213608	1.3644686	1.84216125	4	1.84216125	1.3644686	0.813291398	0.002173874	0.008177093	25	42006459	42268025	1	WDFY4	WDFY family member 4 [Source:HGNC Symbol;Acc:HGNC:29323]	protein_coding
ENSOARG00020026452	0.0957892	0.1558932	0.25252125	4	0.25252125	0.1558932	0.990804603	0.099899792	0.192343145	24	3479494	3507505	-1	NLRC3	NLR family CARD domain containing 3 [Source:HGNC Symbol;Acc:HGNC:29889]	protein_coding
ENSOARG00020026454	2.4137766	2.7049468	3.84699725	4	3.84699725	2.7049468	0.787815094	0.00146964	0.005813812	24	3510614	3529583	-1	SLX4	SLX4 structure-specific endonuclease subunit [Source:HGNC Symbol;Acc:HGNC:23845]	protein_coding
ENSOARG00020026469	2.8905134	3.2476434	4.1770615	4	4.1770615	3.2476434	0.66063942	0.055995616	0.122693716	24	4064981	4070805	1	GLIS2	GLIS family zinc finger 2 [Source:HGNC Symbol;Acc:HGNC:29450]	protein_coding
ENSOARG00020026479	0.7680874	1.092457	1.951613	4	1.951613	1.092457	1.126595061	0.027273622	0.068665699	24	4312058	4317097	-1	UBALD1	UBA like domain containing 1 [Source:HGNC Symbol;Acc:HGNC:29576]	protein_coding
